# Supplementary material for: Caprin-1 influences autophagy-induced tumor growth and immune modulation in pancreatic cancer
Source: J Transl Med. 2023 Dec 11;21:903. doi: 10.1186/s12967-023-04693-4 (PMC10714642; doi:10.1186/s12967-023-04693-4)
Supplement: Supplementary file 8 — Additional file 8: Intersection of gene signatures between early vs. late stage tumors and long-term vs. short survival patients. [file 12967_2023_4693_MOESM8_ESM.xls]

## Sheet: Adv vs Early
Gene.Symbol	logFC	P.Value
ZFYVE27	-0.203932	2.84e-05
PFKM	-0.417875	4.87e-05
ADNP2	-0.286796	6.49e-05
RBM44	-0.263959	8.94e-05
RRP7A	-0.338211	0.000136
KCTD15	-0.197047	0.0001674
CLCF1	-0.685162	0.0002129
GRK5	-0.146567	0.0002375
BLID	-0.185788	0.0002517
C10orf118	0.572607	0.0002848
B3GNT2	0.327667	0.0002948
ALKBH1	-0.308103	0.0003386
AP1M2	0.7565	0.0003551
CCDC57	-0.405482	0.0003665
MMAB	-0.297519	0.000446
RBM25	-0.27525	0.0005055
IZUMO1	-0.138577	0.0005529
THOC6	-0.309091	0.0005598
ARID1A	-0.256909	0.0006078
DMBT1	2.10118	0.0006504
MOSPD2	0.312955	0.0007591
MYADM	-0.457162	0.0007997
NKX2-8	-0.231682	0.0008325
RNF215	-0.168723	0.000833
LOC348120	-0.203833	0.000858
RFX2	-0.560161	0.0008625
ITGA5	-0.356527	0.0009316
SOX12	-0.306383	0.0009825
ABLIM2	0.435704	0.0009945
LETM2	-0.146932	0.001048
SAMD4A	-0.528439	0.0010715
TMCC2	-0.255371	0.0011174
---	-0.138838	0.0011599
NRCAM	1.09727	0.0011729
PDGFRB	-0.187697	0.0011974
UCHL3	0.322001	0.0012035
PLRG1	-0.225274	0.0013622
SPATA5	-0.431366	0.0013883
FAM3B	1.72086	0.0014186
UTP14C	0.320603	0.0014517
ZBTB6	0.255554	0.0014991
PAX8	-0.285386	0.0015301
CYTH1	-0.181521	0.0015482
CPT1A /// RDH5	-0.457492	0.0015692
CFHR3	-0.151485	0.0015891
MTIF3	0.310157	0.0015896
LMBRD2	0.313835	0.0016333
IDH3B	-0.225321	0.0016521
ITGA10	-0.710602	0.0016561
GABRB2	-0.518057	0.0016644
RBMX	-0.24913	0.0016946
C5orf4	-0.22514	0.0017297
RABGEF1	-0.313924	0.0018281
PRKRIP1	-0.291476	0.0018461
SLC22A2	-0.150875	0.0018758
IDS	-0.170666	0.0018771
OLFM4	2.06247	0.0019428
ADAMTS6	-0.179323	0.0019573
SUMF2	0.31332	0.0019596
ZNF33A /// ZNF33B	0.401929	0.0019601
IFT172	-0.149298	0.0020293
EFHA1	0.249412	0.0020434
UBR7	-0.373502	0.0020886
UTP15	-0.442345	0.0020955
MTA1	-0.368501	0.0021097
CAPRIN1	-0.171107	0.0021379
SPDYE2 /// SPDYE2L /// SPDYE6	-0.134169	0.0021583
ARX	1.15046	0.0022215
ECE2	-0.150261	0.00225
UPK3B	-0.35272	0.0022561
CAV1	-0.822414	0.0022586
NCL /// SNORA75	-0.216107	0.0022766
NFATC1	-0.165479	0.0022799
RNF6	0.290222	0.0022903
NDFIP1	0.186081	0.002299
BSPRY	0.698733	0.002316
INTS6	0.16505	0.0023411
SLC6A14	1.51647	0.0023678
FBP1	0.775655	0.0023856
SPCS2	-0.271997	0.0024023
MAPK13	0.412926	0.0024143
UBA1	-0.314674	0.0024163
RPS16	-0.409522	0.0024845
EXOSC2	-0.266324	0.0024986
RNGTT	-0.332854	0.0025944
CRISP3	1.47811	0.0026294
GON4L	-0.231434	0.0027578
NAA25	-0.312631	0.0027801
KCNQ1	0.599511	0.0027935
C2orf82	-0.573862	0.0028212
C14orf174	-0.153069	0.0028559
DPH2	-0.241969	0.002857
OCIAD1	0.19003	0.0029221
HOOK1	0.645885	0.0029489
FOLR1	1.15992	0.0029653
SATB2	-0.438235	0.0030826
FOXJ3	-0.266208	0.0031028
BMPR1B	0.129762	0.0031979
CENPB	-0.246802	0.0032088
COQ6	-0.175564	0.0032635
SCGB2A1	1.28053	0.0033
ARSD	0.517277	0.003336
TNNT1	-1.54978	0.0033622
CDKN2A	-0.457463	0.0033823
TACSTD2	1.11718	0.0033863
MARVELD3	0.346314	0.0033895
SLC23A2	-0.504445	0.0034173
PNKD	-0.250167	0.0034437
PHF11	0.188811	0.0035002
PYGL	-0.576614	0.00351
HSF4	-0.248547	0.0035607
TBC1D22A	0.303183	0.0035633
CS	-0.250163	0.0035841
HSPB2	-0.375924	0.0035961
ZNF76	-0.151438	0.0036135
GIPC2	0.929002	0.0036182
SPDYE3	-0.11315	0.0036229
CARD6	0.441072	0.0037675
SAFB	-0.179729	0.0037795
CBX5	-0.223187	0.0038062
ATP8A2	0.200098	0.0038379
PIGT	-0.247478	0.0038443
CNTNAP3 /// CNTNAP3B	-0.528343	0.0038961
PMCHL1 /// PMCHL2	0.0939955	0.0039396
HIST1H4F	0.111527	0.0039435
F7	-0.155433	0.0039493
GRIA1	-0.174035	0.0039636
FAM196A	-0.465039	0.0040055
RBPMS2	-0.126779	0.0040364
PTPN11	-0.277578	0.004086
HDAC7	-0.185764	0.004119
GGT6	0.837667	0.0041575
AGT	0.807764	0.0041596
PARM1	0.573468	0.0041688
NR2E3	-0.205978	0.0041791
SMTN	-0.308986	0.0041903
PDE4A	-0.113189	0.0041954
KRTCAP3	0.781461	0.0042007
NRG2	0.163671	0.004277
MTMR9	-0.210367	0.0042969
KIAA0564	0.291381	0.0044138
BTBD2	-0.143127	0.0044229
BTBD6	-0.437218	0.0044361
DOC2A	-0.222961	0.0044657
CXCL5	1.78991	0.0044884
COIL	-0.215506	0.0044943
C17orf89	-0.332467	0.0045048
OLR1	0.858457	0.0045076
MED6	-0.295161	0.0045212
C19orf51	-0.196876	0.0045651
GNAL	-0.152054	0.004578
EPB41L5	0.654648	0.0045939
ABL2	-0.426779	0.0046105
KRTAP20-4	0.138049	0.0046212
SPAG9	-0.263594	0.004634
F2RL2	1.017	0.0046457
CSNK1D	-0.304324	0.0046663
SLA2	-0.182322	0.0046709
BBS1 /// DPP3	-0.194387	0.0046753
FHL1	-0.791132	0.0047287
ALOX5AP	0.489445	0.004729
HRH1	-0.496048	0.0047922
SPSB3	-0.225	0.0048012
ZNF546	-0.168394	0.0048016
AXL	-0.36852	0.0048049
RAB20	0.327079	0.004816
ZNF141	0.294933	0.0048617
MYL6B	-0.264344	0.0048653
LAPTM4B	0.376574	0.0048824
YIPF2	0.253145	0.004892
MLL2	-0.146656	0.0049301
NLGN4Y	-0.20751	0.0049627
PAX6	1.04021	0.0049654
KIT	-0.142298	0.0049795
RPS20	-0.158516	0.0049855
ZNF33B	0.4387	0.0050081
SLC2A4RG	-0.2885	0.0050359
SERPINA1	0.974908	0.0051366
GIT2	-0.195071	0.0051481
MAPK11	-0.220991	0.0052505
P2RX2	-0.101656	0.0052625
DCTN2	-0.224127	0.0052748
MECR	-0.246276	0.0052773
PDZRN4	-0.504036	0.0053532
SUOX	-0.257447	0.0053535
HES6	0.796827	0.0053553
SPP1	0.53019	0.0053678
NIPAL2	0.417615	0.0053682
CXADR	0.904641	0.0053826
DDX51	-0.360883	0.0053965
LIX1	-0.192248	0.0053974
WEE1	-0.42199	0.0054257
C9orf156	-0.11657	0.0054468
CYB5D1	-0.306072	0.0054641
CXorf23	0.27442	0.0054731
DBNL	0.206822	0.005538
GDAP1L1	-0.153207	0.0055427
DVL2	-0.166633	0.0057451
TRBV9	-0.430908	0.0057902
AGPAT3	0.304437	0.0058054
KLF6	-0.262328	0.0058267
LRRCC1	0.466817	0.0059523
COG6	0.278131	0.0059955
GTPBP6	-0.223201	0.0060614
WWP2	-0.140901	0.0061676
PPRC1	-0.273308	0.0061873
HMGN2	-0.312315	0.0062848
MLLT1	-0.113541	0.0063177
THBS3	-0.480146	0.0063338
ADRBK2	0.315777	0.0063541
MBOAT1	0.171856	0.0064621
RIN1	-0.283888	0.0064712
SF1	-0.160771	0.006479
NECAP2	0.270518	0.0065048
PRDM8	-0.203939	0.006509
ACTL7B	-0.116685	0.0065115
POLDIP3	-0.30826	0.0065228
HIGD2A	-0.223179	0.0065438
CYP2U1	0.135947	0.0065952
COMMD8	0.267024	0.0067033
TGDS	0.250805	0.0067262
C19orf6	-0.263184	0.0067284
ZNF823	0.279762	0.0067606
MAPK1IP1L	-0.231615	0.0068597
BSND	-0.130103	0.0069182
ATP2A1	-0.139617	0.0069551
FOXD4L1	-0.175055	0.0069885
LMF1	-0.233124	0.0070083
EXD1	-0.157519	0.0070381
LOC391322	0.143364	0.0070551
ZC3H14	-0.155545	0.0072498
IGSF3	0.568316	0.0072791
KLHL14	-0.118816	0.0073584
CXCL6	1.40002	0.007363
REG1A	2.14556	0.0074129
PPP4R1L	-0.166496	0.0074843
RAB4B	0.209656	0.0075285
ELAVL1	-0.328998	0.0075541
SLC25A17	-0.233367	0.0075969
PDPN	-0.120943	0.0076292
VANGL2	0.657806	0.0076451
PIGL	-0.286827	0.0076514
BDNF	-0.711465	0.0077132
ADAMTSL1	-0.128089	0.0077555
GPR160	0.647445	0.007775
PTAFR	0.429709	0.0078299
APOF	-0.108527	0.0078918
KLHL22	0.297195	0.0079044
HNRNPL	-0.25217	0.0079091
USP36	-0.378848	0.0079649
DBT	0.237609	0.00805
MOBKL2B	0.467024	0.0080506
KCNMA1	-0.146258	0.0080674
ZNF668	-0.121822	0.0080851
STX19	0.565106	0.0081312
C7orf16	-0.113491	0.0082059
PCBP2	-0.219842	0.0082731
DUSP14	-0.26111	0.0082883
APEX1	-0.162606	0.0083345
VAC14	-0.107934	0.008373
NLRP1	-0.408255	0.0083907
TMEM35	-0.250472	0.008428
ZNF263	-0.17239	0.0084366
DFNB31	-0.166615	0.0084564
SFRS8	-0.273319	0.0084729
LIF	-0.268995	0.0084736
BAG5	-0.275279	0.0085163
CPSF4	-0.233087	0.0085308
RPS15	-0.126607	0.0085654
UBQLNL	-0.183041	0.0086677
JAZF1	0.197522	0.008716
DYNC1H1	-0.258752	0.008806
LY75	0.447224	0.0088831
ZNF330	-0.179615	0.0088983
RNASEH2B	0.249262	0.0089384
RASAL2	-0.286138	0.0089498
AFP	0.146353	0.008951
YIPF7	-0.108043	0.0089712
SLC38A2	-0.269183	0.0089803
GCN1L1	-0.209371	0.0090167
E2F1	-0.228061	0.0090982
LMNA	-0.287577	0.0091303
CHST15	-0.410084	0.0091349
FNDC5	-0.242934	0.0091385
ATG5	0.278234	0.009221
RPL41	-0.288649	0.0092939
IP6K3	-0.113048	0.0093073
BEND4	-0.152572	0.0095272
LPAR4	0.158555	0.0095432
CLN5	0.286562	0.009577
WNK1	-0.2964	0.0095883
ANKRD28	-0.300161	0.009621
KIAA1644	-0.144956	0.0096369
GABRA1	-0.120093	0.009642
COX8C	0.103983	0.009722
TIMM50	-0.328202	0.0097434
EIF4A2	-0.333401	0.0097712
RAE1	-0.225899	0.0097784
LIMS1	-0.226949	0.0097914
MARK3	-0.251553	0.0097983
DAD1L	-0.342941	0.0098765
NXPH3	-0.244988	0.0098863
PLEKHG2	-0.246106	0.0099217
ZCCHC14	-0.179595	0.0099336
HBD	-0.240103	0.0099777
LOC100128868	-0.497777	0.0100189
KIF26B	-0.162295	0.0100762
STRBP	0.276793	0.0100818
PPP1R12C	-0.255391	0.0100885
LMOD2	0.0708433	0.010099
ZBTB39	-0.25009	0.0101098
ZNF335	-0.217493	0.0101434
RHOXF1	-0.118453	0.0101837
TMPRSS3	0.999367	0.0102062
OSBPL2	0.277327	0.0102463
HLA-DPB1	-0.130912	0.0102542
UFM1	0.273356	0.0102725
PLEKHG4	-0.415233	0.0102849
DDB2	-0.395193	0.0103257
GPR108	0.248398	0.0103448
TOP1MT	-0.263485	0.0103664
MRPS12	0.121974	0.0103855
SLC20A1	-0.393677	0.0103986
PPAN /// PPAN-P2RY11	-0.247972	0.0104184
AGFG2	-0.302978	0.0105025
HEATR7A	-0.206525	0.0105065
CNTNAP3	-0.323131	0.0105718
CLDN15	-0.414267	0.0105823
ZFHX3	-0.217067	0.0106097
ATP2C2	-0.160099	0.0106437
CYP27C1	-0.383114	0.0107176
NUDT6	-0.303684	0.0107391
STK3	0.247176	0.0107622
C1orf86 /// LOC100287750	-0.30172	0.010772
CR1L	-0.0918486	0.0107781
SIGLEC15	-0.153742	0.0107926
CSPG4	-0.465529	0.0108031
C19orf59	1.01704	0.0108102
WIF1	-0.552026	0.0108304
RPIA	0.265015	0.0108925
MTRF1	0.303818	0.01092
COLEC11	1.1227	0.0109312
AIFM3	0.176235	0.0109497
POMT2	-0.174253	0.0109729
ABTB1	0.203322	0.0110031
IL4R	-0.218562	0.011064
VPS37B	-0.334126	0.0110765
RAB11FIP1	0.613175	0.0110958
PDZD2	-0.231376	0.0111315
DYNLT3	0.262768	0.0111482
PWP1	-0.273002	0.0111496
ASXL1	-0.274271	0.0112374
RTN4	-0.220512	0.0112484
SLC12A7	0.381431	0.0112734
RNF220	0.23253	0.0113521
JOSD2	-0.194388	0.0113653
RNASE8	-0.111108	0.0113789
HSD17B4	0.226051	0.0115082
AQPEP	-0.108077	0.0115454
ABI2	-0.172453	0.0115804
FBL	-0.234111	0.0116957
FAM134A	-0.206281	0.0117234
TRIM9	-0.31548	0.0117374
UNC5C	-0.134573	0.0117539
NGDN	-0.182089	0.0117615
DNAJC3	0.346576	0.0117841
LOC51145	-0.0973266	0.011786
FAM196B	-0.116481	0.0117864
TMX3	-0.196124	0.0118087
ZMAT2	0.252326	0.0118831
FERMT3	0.414348	0.0118836
DHX35	-0.106682	0.01189
RNF31	-0.195693	0.0118973
RAB11B	-0.143274	0.0119025
XPR1	-0.45504	0.0119637
WBP11 /// WBP11P1	-0.170757	0.0119738
AK2	0.258312	0.0120758
SORD	0.462935	0.0120768
C8orf47	0.991578	0.012116
NRP2	-0.39519	0.0121178
SFRS17A	-0.184891	0.0121501
RABEP2	0.143129	0.0121569
LRP11	-0.343136	0.0121896
VAT1L	-0.126611	0.0122202
STX4	-0.198634	0.0122834
EPN3	0.473861	0.0122844
PPTC7	-0.350968	0.0123007
RARG	-0.17326	0.0123233
MYBPHL	-0.126398	0.0123376
TPP2	0.276392	0.0123773
SYCP1	-0.089372	0.0123884
TSPAN13	0.541725	0.0124584
ATP9B	-0.267472	0.0124913
GABBR1 /// UBD	0.847355	0.0125026
SMPD4	-0.134295	0.0125558
USP22	-0.285885	0.0125619
PHB	-0.218762	0.0125697
POFUT1	-0.185052	0.0125904
PROM2	0.87736	0.0126215
PTPLA	-0.682192	0.0126325
ANKRD13C	-0.232152	0.0126957
PIK3AP1	0.462088	0.0127144
BCO2	-0.143931	0.0127567
PCDHGA8	-0.415452	0.0128279
NOMO1 /// NOMO2 /// NOMO3	0.287948	0.0128524
SIGLEC5	0.38657	0.0128769
TNRC6A	-0.309842	0.0128778
PLS3	-0.214099	0.0128812
TBP	-0.217331	0.0129132
C11orf30	-0.23774	0.0129151
VENTX	-0.319626	0.0129805
OPRL1	-0.140223	0.0129889
THAP11	-0.144199	0.0129975
DDX31	0.105435	0.0130272
GALNT14	0.798374	0.0130338
YIPF4	0.238686	0.0130519
CAP2	-0.487313	0.0130802
FAM183A	0.144781	0.0131248
KY	-0.115268	0.0131277
UBE3B	-0.274778	0.0131418
PIBF1	0.30913	0.0131456
PABPC4 /// SNORA55	-0.0953382	0.0131552
NUP153	-0.208222	0.0131691
VIM	-0.17137	0.0131882
LATS1	-0.107745	0.0131987
CEACAM7	1.59825	0.0132207
LRAT	-0.528101	0.0133338
TMEM57	0.212428	0.013353
MDM2	-0.24008	0.0133809
DBNDD2 /// SYS1 /// SYS1-DBNDD2	0.311888	0.0134123
UGT8	0.722069	0.0134146
C2CD3	-0.127905	0.0134488
CTF1	-0.200585	0.0134671
STRN3	-0.195404	0.0135039
LRRN4CL	-0.266405	0.0135066
USP13	-0.302613	0.0135652
APOL4	0.492624	0.0135893
KCNRG	-0.13084	0.0136239
TMPRSS4	1.19596	0.013669
DOK1	0.22091	0.0137007
OR5T1	0.0941014	0.013727
FAM113A	-0.242264	0.0138269
CLEC10A	-0.15131	0.0138332
NFKBID	-0.163935	0.0138384
FAM46A	-0.157856	0.01389
SAMD12	0.619751	0.0138901
CD44	-0.478776	0.0139246
PCSK1	0.841662	0.0139348
H2AFY	0.19052	0.0139483
TSTA3	0.484008	0.0140016
OTUB2	-0.161899	0.0140335
MAL2	0.773423	0.0140761
C17orf51	-0.229917	0.0141092
SNORA3	-0.118845	0.0141355
LSM11	-0.208713	0.0141385
RBBP5	-0.144611	0.0141619
LST-3TM12 /// SLCO1B3	-0.116234	0.0142385
EPHB4	-0.165771	0.0142424
ACO2	-0.222896	0.0142983
C13orf31	0.327648	0.0143405
C14orf182	-0.120549	0.0143493
TCF20	-0.255576	0.014371
AGR3	1.35878	0.0143822
ZNF441	0.320442	0.0143828
PPAPDC1A	-0.136071	0.0144278
CARKD	0.261274	0.0144361
TNFSF15	-0.287436	0.0144824
KAZ	0.0995887	0.014506
DOT1L	-0.30838	0.0145365
KAL1	-0.459175	0.0145955
HEXIM1	-0.286797	0.0146032
PCDHGB7	0.0965561	0.0146062
MYCBP	0.287018	0.0146286
TSPAN4	-0.303045	0.0146681
PCSK2	1.14419	0.0147024
CSNK1A1	-0.288609	0.0147282
HSD17B2	1.27453	0.0147348
MBD1	-0.298942	0.0147348
HES1	0.444755	0.0147776
TCL6	-0.0953173	0.0147804
FBXL2	-0.123306	0.0148514
NDFIP2	0.376756	0.0148857
MID1IP1	0.313549	0.0148945
NOC2L	-0.15361	0.0149489
ANKRD17	-0.152849	0.0149976
TPH1	0.0895927	0.0150043
CDC42EP4	-0.106314	0.0150132
CSMD1	-0.10665	0.0150149
CCDC163P	-0.136405	0.0150184
SHC1	-0.354673	0.0150349
LYRM4	0.240168	0.0150446
SYNPO	-0.296362	0.0151728
RPS3A	-0.223845	0.0152096
NRIP1	0.355984	0.0152131
TPPP	-0.157956	0.0152436
CMAS	0.25422	0.015244
KIAA1217	-0.253764	0.0152661
RNF133	-0.122521	0.0153041
PELP1	-0.20716	0.0153246
PROSC	0.30657	0.0153526
LOC285696	-0.116517	0.0153812
ZNF285	0.11986	0.0153967
DEFA1 /// DEFA1B /// DEFA3	-0.805182	0.0154304
ANXA3	0.624647	0.0154377
SLC6A9	-0.153639	0.0154534
EIF4ENIF1	-0.173211	0.0154667
CHML	-0.266446	0.0154741
ZNF367	-0.102882	0.015503
LIAS	-0.220273	0.0155042
UGGT2	0.536289	0.0155472
FKBP9	-0.382516	0.0155927
ZNF709	0.311556	0.0156337
SGSM2	-0.152132	0.0156539
DYRK1B	-0.150919	0.0156712
NAA30	-0.187109	0.015709
FGF5	-0.152195	0.0157124
MCL1	-0.158852	0.0157306
MFSD11	-0.27667	0.0157451
CRB2	-0.109184	0.0157942
CNTNAP1	-0.238402	0.0158542
ZNF142	-0.252536	0.015859
ZNF564	0.200726	0.0158782
HDGFRP2	0.193446	0.0159656
DST	-0.422314	0.0159766
SLC17A3	0.110639	0.0160163
ESRP1	0.759525	0.0160533
LIG4	0.224012	0.0160798
BANP	-0.185082	0.0160851
TMEM163	0.583871	0.0160897
MUC4	1.43725	0.0161914
SLC41A3	0.255124	0.016199
ZNF512B	-0.211241	0.0162173
FLJ16779	-0.177158	0.0162373
ANKRD45	-0.0890618	0.0162513
NARF	-0.241586	0.0162798
SCHIP1	-0.386165	0.0163353
OTX1	-0.113971	0.0163355
LGR6	0.621082	0.0163539
LIMS2	-0.152076	0.0164273
EFR3A	0.294186	0.0164894
ZNF844	0.142336	0.0164921
PRPF40A	0.215798	0.0164938
C19orf48	-0.411142	0.016552
C22orf9	-0.282047	0.016572
LETMD1	-0.208639	0.0166111
WDR27	-0.347532	0.0166311
TRIM25	-0.391867	0.0166513
KCNT1	-0.095313	0.0167104
TMEM206	0.244392	0.0167274
IRX4	-0.102582	0.0167384
MAP7	0.574577	0.0167573
POLR1B	-0.198903	0.0168341
WIT1	-0.24473	0.0168525
DNAJC27	-0.195049	0.0168735
UBE2W	0.213731	0.0168854
FOXRED2	-0.308269	0.0168947
SLC22A25	-0.119122	0.0169048
SYK	0.293279	0.0169666
LOC732160 /// NDUFA10	-0.167423	0.0169975
ATP5G2	-0.188605	0.0170935
BTF3	-0.135224	0.0171217
CDS1	0.654903	0.0171261
ZNF343	-0.181692	0.0172349
C8orf59	-0.521522	0.017238
ZNF584	-0.119645	0.0172578
IMPDH1	0.316379	0.0172647
PPP3CA	-0.186707	0.0172954
ETV3	-0.238341	0.0173036
HDAC8	-0.290531	0.0173265
C1QTNF8	0.108348	0.0173332
MT1G	1.39308	0.0173547
UBE2J1	0.201521	0.0174114
WNT8A	-0.112885	0.0174556
WWTR1	-0.359146	0.017468
PCDHGA4	-0.120984	0.0175796
ACPP	0.283597	0.0175976
TPD52	0.471883	0.0176869
VAMP8	0.216177	0.0177381
IDH2	0.3312	0.0177395
KCNB1	-0.285829	0.0177816
NDUFS2	-0.119144	0.0178241
MRPL38	-0.215748	0.0178272
ERCC3	-0.211858	0.0178409
JPH2	0.101613	0.017855
GJC1	-0.211324	0.0178831
GLRX5	-0.176892	0.0179503
PPY	2.27294	0.0179918
ZNF81	-0.124011	0.0180371
CCNJL	0.113106	0.0181153
MBNL1	-0.245059	0.0181319
CSTF1	-0.183079	0.0181424
STARD10	0.575148	0.0181574
PTRF	-0.263226	0.01816
LOC642947	-0.158401	0.0181698
HIVEP1	-0.348554	0.0182007
NAB2	-0.24268	0.0182372
TEAD1	-0.221211	0.0183097
LOC727751 /// LOC727849 /// LOC80154	0.364356	0.0183702
KIAA1841	0.383544	0.0183775
DDX42	-0.200799	0.0184275
DENND5B	-0.406385	0.0185209
PHKG1	0.136453	0.0185378
RBBP6	-0.260622	0.0185599
DDX26B	-0.308925	0.018566
DEFB108B /// DEFB108P1 /// LOC100133128	-0.0871957	0.0185727
SRGAP1	-0.313626	0.0185963
SLC25A12	-0.263626	0.0186195
HEPACAM2	1.10537	0.0186231
CITED2	-0.342605	0.0186274
IL31RA	-0.627212	0.0186681
CTSE	1.32146	0.0186829
NHEJ1 /// SLC23A3	-0.241885	0.0187483
GTPBP3	-0.29323	0.0187718
IMMT	-0.13315	0.0187792
ROBO3	-0.34903	0.0187922
BTRC	-0.199477	0.0188026
HTR2A	-0.199788	0.0188398
TM9SF4	-0.236617	0.0188495
ATP6V1B1	0.15378	0.0189169
GRIN2A	-0.586835	0.0189302
RDH5	-0.139809	0.0189629
CCDC52	-0.147891	0.0189798
PHLDB2	-0.357949	0.019016
RUNDC1	-0.143184	0.0190238
IQGAP2	0.612002	0.0190449
THAP5	0.206265	0.0190458
C16orf91	-0.263587	0.0190537
PDS5B	0.193835	0.0190889
CLDN10	1.21058	0.0191349
SLC44A4	1.07026	0.0191402
GTF3A	0.249273	0.0191829
CDC37	0.156025	0.0191841
FST	-0.779053	0.0191984
PFN2	-0.130982	0.019226
SNAP29	0.189978	0.0192681
NUMBL	-0.35376	0.0193231
SNHG8 /// SNORA24	-0.286461	0.0193414
BIRC5	-0.210329	0.0193461
HABP4	-0.266716	0.0193609
WDR86	-0.306335	0.0194045
TPM1	-0.421718	0.0194189
CDK17	-0.247883	0.0194832
AGRP	0.132427	0.0195504
TH	-0.186343	0.019563
HMGA2	-0.503106	0.019574
PDLIM7	-0.230077	0.0195868
C6orf226	-0.242556	0.0196053
METT10D	-0.18945	0.0196415
ANGPTL5	-0.181937	0.0197646
YWHAH	0.195437	0.0197676
BCL9L	-0.192237	0.0198015
COX7A2	-0.10241	0.0198344
NT5DC3	-0.393071	0.0198412
SLC37A1	0.334858	0.0198526
SNORA23	-0.158079	0.0198978
PIPOX	0.267699	0.0199029
GCA	0.270503	0.0199148
COMMD7	0.201559	0.0199218
PSTPIP2	0.36136	0.0199588
LPPR3	-0.135262	0.0199668
ZNF442	0.189355	0.0199684
HIST3H3	0.100208	0.0199928
SYT13	1.03748	0.019993
MUTED	0.316136	0.0200224
USP31	-0.347293	0.0200609
ENPP4	0.342275	0.0201441
XG	-0.104028	0.0201482
BTF3 /// BTF3L2	-0.148015	0.0201578
BOD1	-0.147848	0.020166
PTPN1	-0.241672	0.0201766
ZAK	-0.345597	0.0201828
IL1F6	-0.0892669	0.0202134
EMP3	-0.388795	0.020231
TMEM161B	-0.24212	0.0202423
KIF5B	0.359448	0.020264
FLJ16124	-0.110286	0.0203463
PCDH17	0.436224	0.0203481
LUZP2	-0.130088	0.0203758
C14orf159	-0.213322	0.020464
ZNF41	0.181415	0.0204744
POLR3F	-0.152547	0.0204826
ZNF687	0.134031	0.0204829
WWC2	-0.234097	0.0204964
AGBL2	-0.233541	0.0205631
C6orf26 /// MSH5	-0.277859	0.020571
IL21	-0.104779	0.0205736
MYH3	-0.164849	0.0206302
FAM131B	-0.123792	0.0206587
WDR1	-0.306917	0.0206775
TPCN2	-0.34156	0.0206989
MC1R	-0.254364	0.0207281
C2orf55	0.428391	0.0207652
C18orf22	-0.221114	0.0208282
CBX6	-0.378562	0.0208359
TMEM186	-0.185753	0.0208525
NPTX1	-0.148977	0.0208591
ATP7B	0.666746	0.0208699
TUBB4	-0.161641	0.0208862
SCIN	0.72879	0.0209409
TLR3	0.434618	0.0209796
CHERP	-0.166287	0.0209855
SCARNA10	-0.0999185	0.0209869
DNAJB12	0.21216	0.0210063
SNX10	0.43754	0.0210079
CYP2J2	0.57002	0.0210489
EXOG	-0.232097	0.0210834
IMPA1	0.245448	0.0210862
TFF1	1.55958	0.021122
AKT2	-0.448343	0.0211491
ARHGEF12	-0.465408	0.0211621
MMP19	-0.365433	0.0211673
AGPAT4	-0.207746	0.0212223
RGS12	-0.245124	0.0212968
CCIN	-0.0956137	0.0214092
ALKBH2	-0.290317	0.0214663
HNRNPA1 /// HNRPA1L-2	-0.129773	0.021516
NEUROD6	0.0701761	0.0215875
GC	1.38742	0.0216011
SUMF1	-0.23399	0.0216197
USP10	-0.1949	0.0216265
STK11IP	-0.114253	0.021703
COX10	-0.193791	0.0217719
ARF3	-0.157365	0.0217836
RAB11FIP4	0.40356	0.0218024
ZNF805	-0.247025	0.021824
SSX2IP	0.299613	0.0218321
RASL12	-0.0941318	0.0218615
B3GAT1	-0.133164	0.0219826
NT5C3	0.287386	0.0220573
TELO2	-0.135255	0.0220713
KIAA1671	0.0979468	0.022103
LOC728743	-0.125777	0.0221647
HIP1	-0.342793	0.0221841
SMURF1	-0.33141	0.0222542
IL11RA	-0.154597	0.0223209
NUDT10	-0.522515	0.0223363
COBL	0.503637	0.0223417
USH2A	-0.0918185	0.0223706
CEACAM6	1.13587	0.0223823
HYOU1	0.242067	0.0223902
METTL2B	-0.170899	0.0224021
DNER	-0.67898	0.0224113
TP53TG3 /// TP53TG3B	-0.105752	0.0224305
FOXRED1	-0.138798	0.0224645
ZSCAN1	-0.10848	0.0224808
MFSD8	-0.224648	0.0225485
AGFG1	-0.221408	0.0225626
FAM180A	-0.477984	0.0225857
NPRL3	-0.197734	0.022586
CYB5R3	-0.185338	0.0225871
SCN3A	0.0760383	0.0225923
ZNF837	-0.116247	0.0226038
MBLAC1	-0.157627	0.0226041
TMEM51	0.2996	0.0226054
C1orf220	-0.119572	0.0226256
RPL28	-0.113434	0.0226418
OSTF1	0.168796	0.022665
MSTO1 /// MSTO2P	-0.131828	0.0227698
NOMO2	0.239524	0.0227901
FAM55C	-0.119661	0.0228023
CREG1	0.188837	0.0228127
C3orf30	-0.0891681	0.0228287
PABPC1L2B	-0.113248	0.0228592
SORBS1	-0.164188	0.0228951
FAM50B	-0.417699	0.0229233
SLC25A23	-0.183449	0.0229975
EMR1	-0.242805	0.0230034
RPTOR	-0.212792	0.0230598
LOC100293124 /// PNPLA2	-0.155159	0.0231045
ZC3H7B	-0.177695	0.0231138
C17orf99	-0.164321	0.0231935
PIWIL4	0.534828	0.0231951
DEFB126	-0.108369	0.0233016
IL10RB	0.236927	0.02331
AAGAB	-0.301522	0.0233133
DDX24	-0.189024	0.0233422
MAPT	-0.109816	0.0233459
OXTR	-0.52037	0.0233906
TMEM167B	-0.226951	0.0234051
DSG1	0.106612	0.0235573
VPS36	0.223962	0.0235621
OR2A14	-0.159203	0.0235939
ATXN2	-0.211757	0.0235952
HSPBP1	-0.215258	0.0236035
UNC119	0.209164	0.0236411
SAMD5	0.669378	0.0236585
MRC2	-0.250717	0.0236938
P2RY4	-0.0904288	0.0237221
LRIT3	-0.0751049	0.0237547
VWCE	-0.197069	0.0237621
PAPLN	-0.116658	0.0237698
ARHGDIA	-0.229581	0.0238205
AUTS2	-0.216501	0.0238352
OR2AT4	0.100778	0.0239527
PTPRB	-0.224841	0.0239852
KL	0.532288	0.0239916
RCN1	-0.287113	0.0239972
TMEM62	-0.10186	0.0240108
SPAST	0.125427	0.0240168
WARS	-0.149881	0.0240509
SH3KBP1	0.323635	0.0240623
NFS1	-0.194439	0.0241359
DUOX2	1.31147	0.0241401
SMAD2	-0.206402	0.0241674
MAP3K1	0.253974	0.0242842
TACC2	-0.242407	0.0243217
C17orf81	-0.198483	0.0243372
C15orf63 /// SERF2	-0.198211	0.0243727
EXOC6	0.297636	0.0244465
OR13F1	0.103148	0.0244556
FAM170A	-0.1022	0.0244971
CRIP1	-0.50266	0.0245448
GCM2	-0.0855602	0.0245453
CSNK2A1	-0.114823	0.0245907
C7orf41	-0.116	0.0245941
MED16	-0.152188	0.024611
DNHD1	-0.195543	0.0246163
CD47	0.288504	0.0246402
DUSP18	0.111549	0.0246462
SFRS2	-0.306509	0.0247244
CACNB3	0.14094	0.0247245
BMP3	-0.122039	0.0247349
TUBB2A	0.286444	0.0247366
ZNF398	0.125578	0.0247468
CPT1A	-0.294197	0.0248243
GTPBP2	-0.12336	0.0248288
ALPK1	-0.341002	0.0248395
RWDD1	0.218998	0.0248822
TMEM178	-0.252732	0.0249839
UBE2F	0.201854	0.0250104
CXCL5 /// GLYR1	0.664614	0.0250251
SIRT3	-0.208849	0.0250266
CDC42BPB	-0.245931	0.0250517
MIB1	0.243131	0.0250567
CFTR	1.62023	0.0250577
SLC25A3	-0.197091	0.0250581
YLPM1	-0.108273	0.0250995
ANKS3	-0.193848	0.0251306
RPS4X	-0.164393	0.0251351
TIMM22	-0.150996	0.0251468
MAPK14	0.175344	0.0251616
RFK	0.274974	0.0251635
PARP6	-0.313062	0.0251796
SSX8	0.111394	0.0251893
UGT2B15	1.30114	0.0252667
ASTN2	-0.197048	0.0252837
ZNF486	0.212392	0.0252973
GPR85	0.105858	0.0253047
BCL2L15	0.718507	0.0253303
ANAPC7	-0.161446	0.0253346
LRRC8B	0.166559	0.025339
LRIT1	-0.0908095	0.0253617
CCDC159	0.149357	0.0254368
ZNF433	0.264762	0.0255355
PTPRG	-0.423419	0.025544
LRRTM1	0.103588	0.0255885
C11orf75	0.255001	0.0256054
YTHDC1	-0.11725	0.0256382
CPNE4	-0.165367	0.02564
COL9A2	0.12166	0.0257301
PTPRA	-0.157359	0.025816
TCEA2	-0.264365	0.0258261
CTPS2	0.210675	0.0258288
PPT2	-0.149097	0.0258416
SNX14	0.186085	0.0258456
EIF4A1	-0.588273	0.0258804
FAM171A1	0.376881	0.026055
ENTPD6	-0.205446	0.0260786
ZNF155	-0.160789	0.0260881
SURF4	0.192339	0.0261074
TREM2	0.614942	0.026168
NNT	-0.243437	0.0261703
GGA3	-0.14785	0.0261725
SCARA5	-0.123698	0.0262133
NMUR2	0.983713	0.026232
XPNPEP3	-0.191141	0.0262727
RC3H2	-0.146455	0.0263163
GPR180	0.200523	0.0263515
RNF216	-0.13669	0.02636
EID2	-0.310167	0.0263879
AHNAK2	-0.722344	0.0264067
ELF1	0.26497	0.0264159
FAAH	0.273174	0.0264332
WDR3	-0.164517	0.0265175
DRD1	-0.0998764	0.0265266
GAFA3	-0.093673	0.0265362
EXOC3L2	-0.185842	0.0265376
OPALIN	-0.0948257	0.0265431
SLC25A15	0.418587	0.0265437
PRRG4	0.365288	0.0265442
FARSB	-0.195851	0.0265813
EGFLAM	-0.492303	0.0266011
FOXL1	-0.12309	0.026605
CDC16	0.185865	0.0266053
PRDM7	-0.109464	0.0266865
LOC100287413	-0.0928767	0.0267719
PRKDC	-0.24533	0.0267765
ARPP19	-0.115421	0.0268021
ZDHHC13	0.291916	0.0268807
CHN2	0.186205	0.0268812
KRTAP4-8	-0.0835819	0.0268837
FLT1	0.174182	0.0269377
POLR2A	-0.14096	0.0269765
ILVBL	-0.260695	0.0270076
GBP7	-0.320602	0.0270346
APPL2	-0.393603	0.027069
PRR3	-0.210367	0.027081
SLC25A14	-0.208519	0.0271554
SLC2A6	-0.141056	0.0272225
INO80B	-0.204439	0.0272343
MYOZ2	-0.170619	0.0272452
IL10	-0.158898	0.0272592
SLC26A11	-0.34983	0.0272939
SGMS2	-0.296175	0.0273736
PRPF31	-0.18492	0.0273889
ANXA4	0.480496	0.027414
ART5	0.190592	0.02744
ZNF555	0.226733	0.0274507
CLDND2	-0.158288	0.0275129
C13orf36	0.383573	0.0275146
C20orf43	-0.155977	0.0275166
ETS1	-0.320539	0.0275214
MOV10L1	-0.109925	0.0275369
WWP1	0.24555	0.0275895
SART3	-0.243877	0.0275959
VAMP4	0.270185	0.0276028
SNORA10	-0.276853	0.0276562
TOP2B	0.217731	0.0276779
SYT4	0.793418	0.027683
SCG3	0.9165	0.0277083
FBXL7	-0.0828947	0.0277095
SLC35D1	-0.0873442	0.0277835
MACF1	-0.250428	0.0278155
EIF4A3	-0.201337	0.0279599
TAX1BP1	0.228064	0.0279628
RAPGEF5	0.421388	0.027979
ZNF534	-0.0787161	0.0280541
PSMA4	0.189573	0.0281152
ZNF92	0.336634	0.0281322
PCDH20	0.695458	0.0281883
BAT2L1	-0.149378	0.0282635
USP12	-0.20461	0.0282736
HAUS8	-0.296216	0.0282861
STUB1	-0.131521	0.0283619
LOC642846	-0.176896	0.0283679
DFNB59	-0.306929	0.0284014
PDX1	0.670532	0.0284152
ZBTB42	-0.106966	0.0284784
MBD2	-0.138026	0.0285416
ELF2	0.169335	0.028559
PCDH10	-0.517302	0.0285613
CLEC4A	0.46213	0.0285912
KAZALD1	-0.225442	0.0286557
LAS1L	-0.241339	0.0286655
HIF3A	-0.47229	0.0286859
B3GALNT1	0.27556	0.0287304
CXADR /// CXADRP2 /// CXADRP3 /// LOC100287357	0.531464	0.028732
N4BP3	-0.125753	0.0287431
SNIP1	-0.194779	0.0287464
PAX3	-0.105175	0.028771
PEX12	-0.200941	0.0288348
SFRS14	-0.195659	0.0288515
RPRD1B	-0.150844	0.0288938
GRLF1	-0.161777	0.0289278
IGSF22	0.328406	0.028986
ZNF580	-0.134365	0.029015
SMARCD1	-0.160226	0.0290171
ZNF551	-0.292311	0.0290203
OLA1	0.18626	0.0290651
ABHD3	0.447655	0.0291069
PREP	0.201903	0.0291208
IGSF11	-0.0940371	0.0291401
PPM1K	-0.17685	0.0291768
UBXN11	-0.0923346	0.0292256
TMEM161A	-0.17209	0.0292535
PNPLA8	0.216826	0.0292641
GPR88	-0.171458	0.0292901
HDAC2	0.188325	0.0292961
DGKZ	0.193149	0.0293041
JMY	-0.24033	0.0293266
FGF2	-0.547001	0.0295557
FAM19A1	-0.111798	0.0295652
TNN	-0.256969	0.0296017
EP400	-0.219342	0.0296299
TSPAN14	0.23229	0.0296581
ZNF609	-0.149643	0.0296648
CADM1	-0.453443	0.0296822
ZKSCAN5	-0.14239	0.0296961
UIMC1	0.117227	0.0297189
GPR56	0.119165	0.0297788
SNTB1	0.450198	0.0297814
ZNF204P	0.505535	0.0298084
RRAGD	0.328441	0.0298239
ZNF446	-0.163495	0.0298381
C14orf149	-0.309914	0.0298477
AGER	-0.158639	0.0298554
ZNF253	0.326334	0.0298881
ATPIF1	0.18725	0.0299421
GLG1	-0.380024	0.0299646
PRKCZ	0.343642	0.0299742
TMEM50A	0.159561	0.0299787
TGOLN2	0.267499	0.0299888
TBC1D1	-0.333608	0.0300151
MAOB	0.338037	0.0300293
TTLL5	-0.140635	0.0300598
ZDHHC15	-0.115422	0.0301121
C8orf46	-0.0951541	0.0301175
TSC22D2	-0.165188	0.0301705
CCDC34	0.385167	0.0302367
C10orf128	0.319692	0.0302977
SLC25A30	-0.110421	0.0303474
LOC100133299	-0.725248	0.0303556
TMEM219	0.152399	0.0303756
ARF5	0.170027	0.030453
IRF5	0.138348	0.030465
TOM1	-0.173455	0.0304691
UTP20	-0.255451	0.0304724
IFNA10 /// IFNA14 /// IFNA21 /// IFNA4 /// IFNA5 /// IFNA6 /// IFNA7	-0.0916964	0.0305287
LOC652276	-0.207478	0.0305647
ARHGEF10L	0.263616	0.0305839
WFIKKN2	-0.0810826	0.0306135
ANO6	-0.2119	0.0306154
ARHGEF10	-0.414143	0.0306517
OSBPL5	-0.366495	0.0306681
OBFC2A	-0.35733	0.0307159
PTGER3	-0.208481	0.0307174
TMEM121	-0.16774	0.0307614
ARC	-0.196982	0.0307763
ZNF502	0.333549	0.0308154
NRSN1	0.108272	0.0308219
NDUFC2	0.274565	0.0308288
C18orf55	-0.209982	0.0308328
PATE1	0.113982	0.0308572
ATXN1L	-0.140602	0.0309196
CD93	0.129798	0.0310168
CNKSR1	0.239919	0.0310243
DLG5	-0.190173	0.0310589
PRKAG2	-0.213639	0.0310664
SLCO5A1	-0.100257	0.0310955
KCNMB1	-0.293247	0.031114
TPCN1	-0.137347	0.0311344
DTNBP1	-0.166659	0.0312416
C3orf57	0.861759	0.031273
SIAE	0.266787	0.031301
BACE2	0.33314	0.0313594
CCDC64B	0.417081	0.0313745
CPOX	-0.231723	0.0313947
EHD2	-0.28758	0.0314032
PRKCD	0.253636	0.0314401
ADCY6	-0.329681	0.0314919
MNS1	0.543409	0.0315732
SLC35E3	-0.240295	0.0315751
ATF4	-0.129745	0.0315843
LOC645700 /// ZNF815	-0.079967	0.0316035
HRH2	-0.101247	0.0316546
LRPAP1	0.15961	0.031686
LOC100131217	-0.122717	0.0316921
RBM9	-0.217189	0.0317439
EVC	-0.102518	0.0317779
CD300LD	-0.109343	0.0318153
EXOC6B	-0.10953	0.0318153
FAM120C	-0.133132	0.0318349
CYP3A7	-0.21224	0.0318763
EID3	-0.260231	0.0319248
ITFG2	-0.26441	0.0319493
FNDC3A	0.278149	0.0319609
TMEM176A	0.331128	0.0320124
MYLK4	-0.084684	0.0320344
AFTPH	0.238894	0.0320723
KCNA1	-0.119437	0.0320931
ZDHHC17	-0.104902	0.0321442
PPP1R12B	-0.182594	0.0321448
NKX2-1	-0.229587	0.0321816
TMEM143	-0.154086	0.0322204
CNGB1	-0.0880857	0.0322724
GLYR1	0.157843	0.0322957
RIPK3	0.383518	0.0323331
MPP4	0.0827918	0.032388
PON2	-0.437286	0.032388
C6orf134	-0.258141	0.0324034
C12orf34	0.110648	0.0324046
SNORA28	-0.362066	0.0324331
SNORA45	-0.217299	0.0324346
ACD	-0.187941	0.032489
TMEM8A	-0.113736	0.0325638
BNC1	-0.100248	0.0325747
SLC38A7	-0.116831	0.0325834
SLC31A1	0.233711	0.0326973
KNCN	-0.101768	0.0327151
C2orf83	0.0686758	0.0328235
ADD1	-0.272906	0.0328268
DUOXA2	1.33857	0.0328719
POLB	0.367986	0.0329044
FKBP1B	0.406227	0.0329149
PAQR7	-0.206353	0.0329385
SEZ6	0.0953001	0.0329411
C21orf84	-0.104901	0.0329574
CORO6	-0.240396	0.0330245
CFC1 /// CFC1B	1.14121	0.0330799
SERPINA4	0.842449	0.0331202
CELF4	0.513199	0.0331301
BSCL2	0.189859	0.0331887
CEACAM5	1.51595	0.0332013
SLC2A14 /// SLC2A3	-0.577011	0.0332492
SYDE1	-0.104214	0.0332686
C8orf41	-0.241967	0.0333166
SLC24A6	-0.122055	0.0334321
LRCH3	-0.197392	0.0334808
TAGAP	-0.183885	0.0334951
CHST10	-0.239031	0.0334968
RAD50	0.314702	0.0335237
MAGOH	-0.276284	0.0335575
YAP1	-0.292458	0.0335576
ZNF830	-0.168884	0.0336732
C1orf130	0.854979	0.0336754
GAD2	0.628872	0.0336793
LCA10	-0.104538	0.0337015
C11orf57	0.186291	0.0337163
PLBD1	0.398851	0.0337182
AKAP6	-0.27825	0.0337339
ABCC1	-0.271938	0.033783
ARMC5	-0.185213	0.0337879
FKRP	-0.232034	0.033803
TINF2	-0.125665	0.0338265
FCGBP	0.99583	0.0338551
YJEFN3	-0.13316	0.033996
FBXL3	0.154668	0.0340445
YIF1B	-0.102277	0.0340625
RPL13P5	-0.236552	0.0340953
DDX54	-0.213771	0.0340981
DENND1B	0.24723	0.0341155
SRF	-0.248182	0.0341165
EFCAB1	0.156701	0.0341329
APCS	1.52675	0.0342232
PCDHGA1	-0.106818	0.0342348
LOC388948	-0.101157	0.0342737
CNTROB	-0.0906897	0.0342895
TTTY14	-0.163535	0.0343016
HCFC1R1	-0.28673	0.0343136
KCNMB2	0.355139	0.0343359
LDLRAP1	0.291817	0.0343802
DIAPH2	0.280389	0.0343814
CD28	-0.0949539	0.0344593
C5orf20	0.0966985	0.0344679
CD300LF	0.3985	0.0345068
LOC494150	-0.200198	0.0345535
RPL3	-0.154046	0.0345578
IFT88	0.238673	0.0345583
ATP6V1C1	-0.200063	0.0346137
VWA5B1	0.0943556	0.0346143
C1orf115	0.441745	0.0346895
IAPP	1.17039	0.0346995
FXYD2	1.33869	0.0348176
SGEF	-0.405726	0.0348316
HMOX2	0.22818	0.0348962
IL20RA	0.545894	0.0349601
NSFL1C	-0.256535	0.0349658
OR51E2	-0.229407	0.0349833
PAN3	0.118807	0.0349932
TAOK2	-0.163871	0.0350067
GNAS	0.128404	0.0350105
AMOTL2	-0.347291	0.035102
C19orf25	0.115991	0.0351065
C17orf100	0.196963	0.0351163
NUP85	-0.244602	0.0351211
C14orf135	-0.168261	0.0351376
PTGS2	-0.854264	0.0351916
SIRPB1	0.112059	0.0352107
EIF2B1	-0.163355	0.0352286
HAUS7	-0.203599	0.0352492
HNRNPD	-0.142815	0.0352499
NPHP3	-0.310361	0.0352734
LAMC1	-0.21546	0.035277
SPAG7	-0.125474	0.0353368
POLR3C	0.190261	0.0353515
ANKRD46	0.225596	0.0353834
MYH11	-0.616716	0.0353894
ZBTB24	-0.0883865	0.03539
ZCCHC8	-0.198945	0.0354149
SLC13A1	0.098509	0.0354221
NLGN4X	-0.282279	0.0354702
SLAIN1	0.473349	0.0354729
NCF2	0.350557	0.0354755
NDST1	0.309102	0.0355414
CNGA4	-0.0767662	0.0355443
FCRL2	-0.168109	0.0355691
SNORA13	-0.0993584	0.0355829
WNT4	0.499756	0.0355868
ZNF507	-0.171852	0.0356289
PARP2	-0.164796	0.0356437
EIF2AK4	-0.118457	0.0356498
SNX7	-0.257825	0.0356517
COPB1	-0.285647	0.035666
CNOT4	-0.365497	0.0356708
KITLG	-0.281312	0.0356736
NXT1	-0.22828	0.0356837
PRSS53	-0.169202	0.0357022
SPRY4	-0.149442	0.0357039
ST7	-0.21054	0.0357065
RPL10	-0.448523	0.0357697
C2CD4B	1.00613	0.0357947
NAF1	-0.127466	0.0358053
CD68	0.328845	0.0358374
CEP63	0.228928	0.0358439
C4orf21	-0.228322	0.0358515
PARVA	0.220786	0.0359149
FAM123A	-0.122564	0.0360129
TRIM58	-0.245204	0.0360131
ONECUT2	0.939864	0.0360135
KCTD10	-0.262013	0.0360455
WDR44	-0.220317	0.0360629
HDAC4	-0.119035	0.0360684
MAPRE3	-0.0996688	0.0361198
PRRT2	-0.617048	0.036132
LIM2	-0.102407	0.036221
RPL18A	-0.121743	0.0362506
OSMR	-0.378566	0.0362821
ADSL	-0.151024	0.0363236
USP33	0.155437	0.0363344
IL3	-0.0746185	0.0363511
RIPK4	-0.11059	0.036368
HERC4	0.223017	0.0363855
LOC100133091	-0.244692	0.036398
OGFR	-0.210778	0.0364285
NXPH4	-0.149262	0.0364361
SYNM	-0.22826	0.0365299
COL12A1	-0.938072	0.0365758
CMPK1	0.189018	0.0365803
SYNPO2	-0.243789	0.0366044
UEVLD	0.20934	0.0366567
HFE	-0.0977188	0.0366657
STARD9	-0.403453	0.0366699
TSLP	-0.103148	0.0366878
IMP5	-0.103159	0.0367227
MS4A8B	-0.10388	0.036736
GTSCR1	-0.13862	0.0367638
CYP2F1	-0.125714	0.0368348
NXF2 /// NXF2B	-0.105897	0.0368452
C20orf199	-0.458382	0.0368696
OR6A2	-0.0827806	0.0368822
PRLR	-0.14316	0.0369661
HIST1H4L	-0.0873132	0.0369843
DCAF11	0.259618	0.0369907
CCDC64	-0.0900289	0.0370347
ADPGK	-0.116372	0.0370734
TNFSF4	-0.235857	0.0371104
GNB2L1	-0.0960494	0.0371429
FTO	-0.150875	0.0371606
MSL3	0.12929	0.0371863
MTMR3	0.142474	0.0371947
UXT	0.124639	0.0371986
NUP54	-0.150436	0.0372467
CACNG6	-0.431069	0.0372639
PIP5K1A	-0.357307	0.0372662
HNRNPU	-0.106256	0.0373241
MAP2K7	-0.109187	0.0373741
PMS2L5	-0.238596	0.0373959
NDUFA3	0.14602	0.0373966
CA11	-0.280633	0.0374618
SYN2	0.0985617	0.0374638
DCP1A	-0.151477	0.0374974
DLX4	-0.134227	0.0375217
LUC7L2	-0.201473	0.0375557
GPBP1L1	0.143304	0.0375723
EPB41L4A	0.377561	0.0375853
SETD8	-0.162251	0.0376528
TGFB1	-0.229692	0.0376572
ZDHHC2	0.412181	0.0377308
KIAA0831	-0.203598	0.0377315
C14orf106	0.30227	0.0377898
ABCB7	-0.154692	0.0378166
NLRC4	0.377111	0.0378267
HIVEP2	-0.264061	0.0378373
TBC1D8	-0.617619	0.0378377
RBM42	-0.106477	0.0378502
MLST8	-0.128028	0.0378771
SUN2	0.284612	0.0378832
UBXN2B	0.187808	0.0379169
SEMA3F	0.381879	0.0379196
KLHL4	-0.309002	0.0379233
CCDC112	0.302004	0.0379607
ARPC3	-0.42284	0.0380205
CDKAL1	-0.1548	0.0380986
SLCO4C1	0.234713	0.0381076
CTSD	0.250139	0.038205
HSH2D	-0.175572	0.0382121
KPNA3	0.145411	0.0382289
OR8G2	-0.0754771	0.038246
SRRM1	-0.134407	0.0382475
C3orf23	0.231163	0.0382494
ITGB6	0.801652	0.0382623
TDRD7	0.262182	0.0383029
SLC2A12	0.393554	0.038331
C20orf96	-0.150422	0.0383329
GPR120	0.389738	0.038358
TNRC6B	-0.20486	0.0383626
HSDL2	0.258522	0.0383771
BBOX1	0.628934	0.0383912
ASPSCR1	-0.165421	0.0384223
POLR2J2 /// POLR2J4	-0.168932	0.0384309
PPFIA3	-0.157073	0.038449
LOC150776 /// SMPD4	-0.211095	0.03845
CCS	-0.169649	0.0385522
PDZD7	0.128626	0.0385651
C12orf24	-0.323412	0.0386675
ZNF471	-0.0722107	0.0386745
ACAN	-0.209137	0.0386843
TMEM37	0.456306	0.0387305
RNF122	-0.117758	0.0387672
AMT /// NICN1	0.169773	0.0387703
C20orf194 /// UBE2F	0.235674	0.0387706
FAM127B	-0.182732	0.0387917
INPPL1	-0.169999	0.0389116
ACE	-0.0924828	0.0389498
ARL5A	0.159827	0.0389801
PPAN	-0.228917	0.0389808
C14orf115	-0.232713	0.0389965
PKD2L2	-0.130225	0.0390305
PPARGC1A	-0.099673	0.0390425
SILV	-0.145498	0.0390754
PKD1L2	-0.125357	0.0390925
BACE1	0.149733	0.0391125
NOL3	-0.330579	0.0392047
MYBPC1	0.638474	0.0392552
EPHX3	0.642389	0.0392556
TNNC2	0.232467	0.0392678
TMEM45B	0.875762	0.0393171
RAB3GAP1	0.169523	0.0393233
C12orf43	-0.186025	0.0393252
SULT1C4	-0.101905	0.0393436
MTMR4	-0.289576	0.039353
COL6A1	-0.5685	0.0393637
LST1	0.347524	0.039379
NFYC	0.117305	0.0394256
C9orf47	-0.0964658	0.039447
AGTPBP1	0.169812	0.0394692
ACTA1	-0.129219	0.0395095
FAM111A	0.144559	0.0395225
GPR143	0.409651	0.0395664
AWAT2	-0.0875699	0.0395772
ADAD2	-0.102292	0.039668
APBA1	0.188553	0.0396779
TBX5	-0.0947401	0.0397119
LOC100287828 /// RCN1	-0.273365	0.0397189
STEAP1	-0.363372	0.0397191
FOXP2	-0.0972436	0.0397372
CCNK	-0.154699	0.0397902
SBNO2	-0.228107	0.0398396
ZFPM2	-0.447258	0.0398643
HCRP1	-0.109126	0.0398895
EXOSC6	-0.198206	0.0398908
DSC2	0.441617	0.0399162
DMPK	-0.183131	0.0399302
SAPS3	-0.182533	0.0399831
MRPS5	-0.160675	0.0399887
NHP2	-0.195618	0.0400161
ALG5	0.204783	0.0400476
AHSA1	-0.223007	0.0400668
TRIM66	-0.35582	0.0400712
NR3C2	0.134572	0.0401897
FOXP1	-0.325298	0.040206
C1orf107	-0.303982	0.0402597
CRYBG3	0.158003	0.0402744
IGHM /// LOC100289944	-0.55832	0.0402823
ZNF473	-0.164457	0.0403465
YIPF1	0.169958	0.0403566
CSRNP2	-0.18735	0.0403774
SUGT1	0.221107	0.0403953
DNAJB2	0.112533	0.0404076
C1orf217	-0.364821	0.0404161
PSMC2	-0.208341	0.0404169
NT5M	-0.120969	0.0404357
CNOT6	-0.200101	0.0404647
ZHX1	0.191414	0.0405444
APOBEC3C	-0.19805	0.0405596
TUBB1	-0.115161	0.0405856
MBNL2	0.273874	0.0405886
IGF2AS	-0.148792	0.0406087
KIAA1529	-0.206156	0.0406676
ZAR1	0.0996747	0.0407628
MYO6	0.387455	0.0407862
EEF1D	-0.167016	0.0408345
L1TD1	0.216158	0.0409005
INA	0.379598	0.0409145
MRGPRX2	-0.0913382	0.0409284
ZNF628	-0.135045	0.0409683
C14orf4	-0.180579	0.0409966
LARP4	-0.245876	0.0410082
KIF1B	-0.203387	0.0410251
CASP7	0.284037	0.0410979
MOBKL1A	-0.0931583	0.0411097
C4orf48	0.398119	0.0411132
ZNF326	-0.0929446	0.0411781
TALDO1	-0.153419	0.0412017
TBCD	-0.11996	0.0412503
TMEM30A	0.267584	0.0412521
ODF3L1	-0.21306	0.0413149
IFNA5	-0.0958216	0.0413259
LRRC45	-0.148944	0.041326
SARM1	-0.0889831	0.0413407
SNORA58	-0.185536	0.0413678
SLC3A1	1.47287	0.0413831
FAM5B	0.0892479	0.0414288
ANKAR	-0.128213	0.0414959
ERICH1	-0.296387	0.0415737
MRPS27	-0.217841	0.0415976
FADS2	0.201949	0.0416206
TDRKH	0.262876	0.0416346
DNAJB9	-0.244904	0.0416424
KIAA1462	-0.386473	0.0416634
SLC26A5	-0.0912512	0.0416761
PIGR	1.09179	0.0417537
NEUROD1	1.01228	0.0418072
C9orf135	0.341731	0.0418339
DHX38	-0.16026	0.0418375
LYRM7	0.174375	0.0418738
CHRNA3	-0.24285	0.0418841
ATG16L1	-0.19668	0.0419217
CD6	-0.0848668	0.0419899
C1orf9	0.243047	0.0420339
ABCF2	-0.174155	0.0421145
SLC30A8	1.06601	0.0421534
ECM1	-0.15078	0.0421641
RHBDD1	-0.177029	0.0422049
ODZ4	-0.428697	0.0422133
STK35	-0.16384	0.0422731
C20orf197	-0.448646	0.0423304
GSTA1	1.01372	0.0423424
NOXO1	-0.271893	0.0425051
SLC6A3	-0.158617	0.0425207
OCA2	-0.390599	0.0425479
CYP1A2	-0.148796	0.0425754
SHISA5	-0.149762	0.0425933
NUP210L	-0.0903356	0.0426333
CLDN4	0.567613	0.0426574
SLC39A8	-0.202141	0.0426664
IFI30	0.316269	0.0426826
LOC100132214 /// POLR2J4 /// RASA4	-0.279654	0.0427746
ILDR1	0.131237	0.0428227
IRX3	-0.860043	0.0428395
LILRA2	0.316657	0.042862
FOXK2	-0.194359	0.0428849
FAM167A	0.360823	0.0428935
CDH3	0.661915	0.0429081
ABI1	0.151261	0.0429126
PFKFB3	-0.217355	0.0429194
C15orf57	0.154883	0.0429346
DSTN	-0.166608	0.0429357
PDCD1	-0.0881472	0.0429553
TAS2R46	-0.0790655	0.0430162
IL13RA2	-0.806124	0.0430514
ADAM12	-0.1081	0.0430825
SORCS3	-0.0974806	0.0430879
TACR2	-0.42935	0.0431157
KAT5	-0.129069	0.0432506
MMGT1	-0.12716	0.0432995
C21orf99	-0.297456	0.0433012
SPATA20	-0.272292	0.0433021
ZNF577	-0.298436	0.0433172
ITPK1	-0.10598	0.0433203
ANK3	0.337226	0.0433309
FOXC2	-0.213639	0.0433458
SSBP2	-0.273337	0.0433678
DNAJC15	0.316	0.043411
OR4K5	0.111859	0.0434485
RPL37A	-0.205625	0.0434502
LOC100130927	-0.0954055	0.0435495
CCNT1	-0.246872	0.0435778
STEAP4	0.361042	0.0436297
WFDC2	0.864997	0.0436362
DHX34	-0.181642	0.0436529
RASA3	0.154087	0.0436777
RRN3	-0.162219	0.0436796
SHISA3	-0.60902	0.0436895
STK24	0.161855	0.0437006
CCDC78	-0.119928	0.0437599
AP1AR	-0.198115	0.0437808
ANKS6	-0.152792	0.0438437
TMEM50B	0.259012	0.0439029
TTC38	0.184427	0.0439067
NAA38	-0.24619	0.043925
CREBBP	-0.149137	0.0440286
CALCR	-0.313264	0.0440319
ACSM5	-0.115866	0.0440476
CTDSPL2	-0.208673	0.0440572
AHSG	-0.0934876	0.0440705
CRY1	-0.258231	0.0440838
NFX1	-0.18589	0.0441965
PCBD1	0.268228	0.044235
MBD3	-0.0948288	0.0442763
ZNF431	-0.171757	0.0442943
KRT75	0.0817896	0.0443124
UBE2CBP	-0.28862	0.0443696
DLST	-0.154698	0.0443844
POLG2	-0.223969	0.0444423
SNX21	-0.262998	0.0444458
UBE2D4	0.186569	0.0444758
HEXDC	-0.14779	0.0444791
TNFRSF13B	-0.220324	0.0444793
BRI3	-0.134917	0.0445105
OR52N4	-0.100814	0.0445209
FANCC	-0.100543	0.0445602
DGAT2	0.40795	0.044568
CWC15	0.193225	0.0445733
EIF4B	-0.284945	0.0446064
RAP2A	0.175593	0.0446422
EDA2R	-0.325715	0.0446644
TADA2A	-0.143033	0.0446832
C10orf4	-0.134587	0.0447211
ST8SIA3	0.25051	0.0447276
WWOX	-0.1118	0.0447399
TGFA	0.454966	0.0447469
GPLD1	-0.0918277	0.044777
OPCML	-0.0955444	0.0447829
SIRPG	-0.25679	0.0447987
EFEMP1	-0.423771	0.0448094
ZNF460	-0.153287	0.0448248
C14orf147	-0.273102	0.0448512
ZNF280D	-0.138991	0.0449088
ARHGEF2	-0.10327	0.0449467
LOC493754	-0.150673	0.0449768
CYP4A11	-0.0972295	0.0451059
WDR90	-0.31291	0.0451227
COG3	0.197286	0.0451495
COL9A3	0.447434	0.0451516
SPEF1	0.100025	0.0451586
TMEM136	-0.193082	0.0451802
UBE2QL1	-0.267948	0.0451886
MLH3	-0.159027	0.0452089
THBS1	-0.175029	0.0452227
ING5	-0.104865	0.0452435
TMED4	0.231118	0.0452794
MAPK8IP3	-0.111788	0.0452839
TNFRSF1A	-0.159289	0.0452935
DCUN1D1	0.161166	0.0453199
GNAQ	0.183043	0.0453466
AARS2	-0.194237	0.0453657
DPPA3 /// STELLAR	-0.216775	0.0454543
MLLT3	0.343378	0.045464
NOP56	-0.205375	0.0454744
ABLIM3	-0.202937	0.0455811
QPCT	0.461646	0.0456061
PRIC285	-0.174854	0.0456157
TACR1	0.0991524	0.0456423
APBB3	-0.143602	0.04568
DNAJB14	0.164425	0.0456965
CCDC76	-0.405178	0.0456999
ST14	0.390528	0.0457077
PLCD4	-0.11645	0.0457134
CRP	1.65669	0.0457372
ACP2	0.211261	0.0457488
SLC44A3	0.474253	0.0457583
CD24	0.388956	0.045792
ZNF827	-0.236134	0.0458224
ERCC1	-0.201432	0.0459492
OTUD4	-0.159574	0.0459659
DCT	-0.10911	0.0460155
C17orf91	-0.389048	0.0460535
SORBS2	0.70111	0.0460861
FAM174B	0.473491	0.0461255
STMN3	-0.147132	0.0461515
SAP30BP	-0.231644	0.0462241
RIF1	-0.218175	0.0464417
SMC3	0.184733	0.0464593
CASQ1	-0.0770797	0.0464943
FCAR	-0.0813135	0.0464954
HEATR1	-0.207562	0.0464963
C10orf72	-0.0834479	0.0465265
TXNIP	0.281006	0.0465317
MECP2	-0.253165	0.0465593
STXBP5	-0.0792567	0.0466133
UNG	-0.340236	0.0466316
CRIPT	0.215617	0.0467262
PSEN2	0.281276	0.0467316
C2orf88	0.721728	0.0467692
TNC	-0.591856	0.046886
FANCA	-0.285076	0.0468922
MAMSTR	-0.166259	0.0468994
CHI3L1	0.683309	0.0469407
MMAA	0.11704	0.0469882
NAV1	-0.288815	0.0470224
JUND	-0.20093	0.0470788
SNAP23	0.235354	0.047097
F11R	0.25831	0.0471033
FARP1	0.310181	0.0471181
ERP44	0.162488	0.0471268
ARHGEF17	-0.262144	0.0471275
MTX3	-0.0803311	0.0471377
WBSCR16	-0.100079	0.0471431
AARS	-0.169995	0.0472413
KPNA6	0.214355	0.0472495
MUC1	0.42006	0.0472768
WASF2	-0.172757	0.0473295
NHEDC2	0.334128	0.0473714
DCAF8L1	-0.0802805	0.0474154
NUP107	-0.236561	0.0474216
IL17RE	-0.174125	0.0475169
MYO9A	-0.171817	0.0475203
POU3F1	-0.11162	0.0475834
DPH1 /// OVCA2	-0.146993	0.0475999
CARD8	-0.290411	0.0476465
C10orf46	-0.127994	0.0476771
DAPK3	-0.162	0.0477104
GREB1L	-0.190936	0.0477268
IPO11	-0.170601	0.0477912
C11orf54	0.280563	0.0478037
ZNF280C	-0.189484	0.0478404
ADAM33	-0.204125	0.0479
SGTA	-0.142983	0.0479744
SLC15A3	0.300133	0.0480179
SIPA1L3	-0.0966644	0.0480634
ACOT9	-0.232131	0.0480963
GTPBP5	-0.11097	0.048127
RRN3 /// RRN3P1 /// RRN3P2	-0.327841	0.0481456
BPNT1	0.303808	0.0481604
CYHR1	0.195436	0.0482095
RPS6KB1	-0.150524	0.0482258
ASB10	-0.131378	0.0482291
EXTL2	-0.206164	0.0482418
C4orf49	-0.203602	0.0483649
ATP6AP2	0.108769	0.0483774
WT1	-0.276549	0.0485105
GPR182	-0.10202	0.0486071
RNF219	0.148893	0.0486899
LZTFL1	0.243542	0.048692
EVX1	-0.126496	0.048713
KIAA0040	0.223177	0.048717
SLC22A3	-0.344003	0.0487302
KIAA1949	0.144137	0.0487834
SQSTM1	-0.145737	0.0487945
TLX1NB	-0.096757	0.048822
OSBPL10	-0.166156	0.0488812
S100A14	0.885512	0.048912
MTHFD2L	-0.177269	0.0490384
UGT2A3	0.982392	0.0490484
HNRNPA1	-0.0691079	0.0490595
Septin 9	-0.244352	0.0491062
DNAJC21	0.17014	0.049141
SPATA5L1	-0.189846	0.049146
PHLPP2	-0.230742	0.0492136
PHF16	0.24166	0.0492603
MTAP	-0.339685	0.0492864
CCDC85A	-0.396661	0.0492923
NR5A2	0.99537	0.0493103
GADD45G	0.454347	0.0493105
C4orf44	0.092686	0.0493134
TPD52L2	-0.119306	0.0493736
CXorf40A /// CXorf40B	-0.137867	0.0493749
CEP57	0.114159	0.0493906
NPAT	0.154028	0.0494199
SMAP1	0.166245	0.0494606
FCRL6	0.343565	0.0495429
UBE2G1	-0.17062	0.0495723
BTNL2	0.108229	0.0496065
CLEC4M	-0.249391	0.0496094
RALGAPA1	-0.212879	0.0496104
MYO16	-0.104347	0.0496107
LOC55908	0.118077	0.0496194
LMOD1	-0.339064	0.0496248
RSBN1	0.199441	0.0496565
NCOA7	-0.0982041	0.0497199
ADAM2	-0.0778013	0.0497456
SORT1	0.343221	0.0497656
NUDT7	-0.300211	0.0497762
GFPT1	0.288399	0.0498078
MED24	-0.118232	0.0498144
INTS8	0.186783	0.0498304
ABHD13	0.202032	0.0498318
ZNF587	-0.119991	0.0499482
POLL	-0.103789	0.0499582
TMEM194A	-0.236357	0.0499726
CYP3A43	-0.0806923	0.0499876
PTPRN	0.166276	0.0500729
DPH3B	0.084729	0.0500787
SRBD1	0.157599	0.050122
C1orf172	0.304054	0.0501305
FOSL1	-0.459309	0.0501733
RPS6KA3	0.166828	0.0503182
KCNIP3	-0.121292	0.0503359
SLC36A2	-0.0827811	0.050352
TEKT4	-0.0784448	0.0504462
MAVS	-0.182176	0.0504713
GRHL2	0.201273	0.0504861
ITIH1	0.0990516	0.0505209
BCS1L	-0.170584	0.0505334
IL1A	0.989998	0.0505468
TRAFD1	-0.174696	0.0505981
SCGN	0.904369	0.0506236
USP46	0.155075	0.0506279
VWA5A	0.327687	0.0506496
ING1	0.129589	0.0506506
RPSA /// SNORA62	-0.174277	0.0507079
NCBP2	-0.253057	0.0507467
HIST1H2BL	-0.0923335	0.0507659
NDEL1	-0.263148	0.0508288
SLC4A4	0.837894	0.0508444
ZDHHC16	0.165931	0.0508488
LASS5	-0.163703	0.0508717
RHOBTB3	0.360306	0.0509257
CSMD2	-0.112275	0.0509259
C8orf44 /// SGK3	0.205268	0.0509937
ARCN1	0.107207	0.0509974
NME4	-0.292881	0.0510109
EIF5	-0.37688	0.0510109
HEATR5A	-0.258082	0.0511405
OR2A1 /// OR2A42	-0.0935807	0.0511572
TMEM164	-0.194496	0.0511878
DCXR	-0.236146	0.0512715
STAT5A	0.285157	0.051288
SF3B2	-0.100458	0.0513132
FANCD2	-0.0993524	0.0513385
MYO1D	0.295854	0.0514057
PHC3	-0.241262	0.0514738
FAM54B	-0.17631	0.0515483
OR13C3	-0.0936085	0.0515725
VTA1	0.178266	0.0516674
PHF19	-0.108379	0.0517162
FMO1	0.534355	0.051721
PARK2	-0.108311	0.0517288
LIG1	-0.262339	0.0517313
BMP8A	0.514436	0.0517439
SPN	0.207212	0.0517452
RBMX2	-0.136982	0.0517761
NSF	0.201214	0.0517989
ATP5B	-0.15897	0.0518219
CCDC91	0.20332	0.05187
DDB1	-0.250324	0.0519069
CARD9	0.343579	0.0519226
FLJ39061	-0.0819662	0.0519531
THOC7	0.16282	0.052023
C19orf55	0.0864279	0.0520275
GPR126	-0.0999184	0.0520844
ATRNL1	-0.395922	0.0521574
C3orf35	-0.0958967	0.0521688
VPS24	0.153327	0.0521779
NDRG3	0.245795	0.0522012
ATP2A3	0.115225	0.0522062
TMEM116	-0.256683	0.0522066
ACAD9	-0.160884	0.0522089
TMPRSS2	0.562083	0.0522528
SNX27	0.150974	0.0522701
LOC100131726	-0.0872094	0.052315
VILL	0.579342	0.052331
IPO9	-0.141957	0.0523419
GLIPR2	-0.0885433	0.052347
NAT14	-0.271631	0.0523509
NDUFV1	-0.152515	0.0523512
NAP1L1	-0.317951	0.0524353
WDR26	-0.15783	0.0524495
ZC3HC1	-0.163831	0.0526557
G6PC3	-0.133463	0.0527086
CRTC3	-0.106767	0.0527258
PTP4A3	0.27958	0.0527269
TRAM1	0.158324	0.0527348
KNTC1	-0.319569	0.05276
OVOL2	0.386285	0.0527937
TMEM126B	0.102812	0.0527978
HMHB1	-0.108635	0.052826
ATP5L2	-0.168082	0.0528321
DOK4	0.428205	0.0528623
UBL3	0.230257	0.0528988
MAN2B2	0.170798	0.0529222
GCLC	-0.343808	0.0529269
RABGGTA	0.154374	0.0529296
C19orf30	0.764268	0.0529612
RNF157	-0.341346	0.0529884
TMEM93	-0.164067	0.0529895
TMEM232	-0.0837879	0.0530042
ARL10	-0.121603	0.0530915
DHRS7B	0.164568	0.0531101
EPCAM	0.380687	0.0531167
CEP350	0.132552	0.0531682
BBS5	-0.125495	0.0532038
OR4C13	-0.0917583	0.0532061
SOS1	-0.227127	0.0532345
C1QTNF2	0.27285	0.053253
SGCA	-0.113662	0.0533073
HIBADH	-0.247998	0.0533356
GOLGA4	0.256823	0.0533634
ETNK2	0.147525	0.0534503
REPS2	0.567447	0.0534682
FLJ44838	-0.0900839	0.0534763
TINAG	-0.169046	0.0535043
LAMP2	0.182291	0.0535846
PROM1	1.05385	0.0536061
FOXD4L2 /// FOXD4L4 /// FOXD4L5	-0.09323	0.0536854
PKMYT1	-0.193161	0.0536989
TMEM181	0.202176	0.0537228
CISH	0.26718	0.0537493
CBR3	0.352938	0.0537607
PPARA	0.258899	0.0538109
DPF3	0.0825299	0.0538111
ATP2A2	-0.304492	0.05382
ZNF710	0.222429	0.0538878
SNORA6	-0.16527	0.053945
NAA10	-0.104423	0.0539491
ANKLE2	-0.249861	0.0539829
AFF2	-0.0855909	0.0539978
MBD5	-0.135927	0.0540592
FKBP15	0.223753	0.0540792
DCDC2	0.773047	0.0541354
FAM9C	-0.0756002	0.0542681
ZNF484	0.226771	0.0542711
ZNF642	0.208203	0.0542751
NCRNA00085	-0.291321	0.0542898
FAM70B	-0.0830296	0.0542969
SIN3A	-0.165397	0.0543046
RUNDC2A	-0.223535	0.054376
MRPL12	-0.253423	0.0544507
GRAMD4	0.1841	0.0544692
ACAA1	0.19566	0.0544745
RFPL2	-0.0890133	0.0545359
RBM24	-0.395809	0.0545426
SYT7	0.112265	0.0545641
RCL1	-0.241208	0.0545679
RAB14	0.178906	0.0545731
TOX4	-0.132776	0.0546378
MPO	0.0957845	0.0546389
KCNQ4	0.281738	0.0546655
CEP78	0.180078	0.0546875
TBC1D8B	0.180162	0.0547176
WDR74	-0.175982	0.0547795
DEFB121	-0.0766351	0.0548144
MYH7B	-0.068493	0.05482
CCNY	0.175583	0.0548204
PGM2L1	0.41614	0.0548477
COL21A1	-0.507562	0.0549038
RP2	0.196085	0.0549773
MRE11A	-0.471018	0.0549885
EPS15L1	-0.148713	0.0549989
SEC24D	-0.387996	0.0550565
GCNT1	0.440353	0.0550684
AMBRA1	0.128226	0.0550871
LSR	0.461308	0.0550989
EPSTI1	0.421322	0.0551093
PTPN18	0.108123	0.0552232
HSD11B2	0.327237	0.0552325
SCFD1	0.141159	0.0552554
NOL12	-0.110692	0.0552714
FBXO43	-0.127031	0.0552725
CXorf40A	-0.151604	0.0553872
L3MBTL	-0.203367	0.0553952
VLDLR	0.513034	0.0554288
ZNF414	-0.109976	0.0554694
RCE1	-0.108055	0.0555062
CRYL1	0.358553	0.0555072
SETD6	-0.222151	0.055532
C10orf2	-0.279185	0.0555341
RHOT1	0.137064	0.0555572
PKN3	-0.0751102	0.0556473
SFTA2	0.86153	0.055648
TRIM62	0.111593	0.0556698
ESR2	-0.122228	0.0557019
BOLA2 /// LOC595101	-0.13775	0.0557201
PDSS1	0.147482	0.0557254
ACOT11	0.463858	0.0557322
RAB11FIP3	-0.226946	0.0557358
ST7L	-0.132754	0.055739
XK	0.625642	0.0557919
ACTN1	-0.301826	0.0558664
NUMB	-0.143006	0.0558738
NDUFS5	-0.207865	0.0558839
UTY	-0.68249	0.0559166
GALC	-0.250324	0.0559523
MATR3	0.0952661	0.0559566
ALDOAP2	0.0937957	0.055984
IL18R1	-0.18643	0.0559853
SLC6A12	0.123392	0.0560108
TMEM120B	-0.280418	0.0560255
ADAL	0.120095	0.0560487
BEST3	-0.0870641	0.0560862
DLG2	-0.175612	0.0560989
NONO	-0.0963765	0.0561021
ATP8A1	0.196202	0.0561352
CRLF2	-0.101523	0.0561591
SERPINB5	0.937788	0.0561856
CPA4	-0.0905197	0.0561902
CEP250	-0.091491	0.056229
ZNF598	-0.189946	0.0562478
PRODH	-0.194338	0.0562624
LOC100130691	-0.112977	0.0562672
TCTN2	-0.173095	0.0562866
LRP2	0.101801	0.0562866
NUBPL	-0.179492	0.0563248
NF2	-0.083207	0.0563673
C4orf42	-0.102721	0.0564441
MED27	-0.224815	0.0564682
NF1	-0.164938	0.0564947
C4orf46	-0.215377	0.0565013
MKL2	-0.0781109	0.0565314
YY1	-0.167414	0.0565575
TMEM129	-0.0944813	0.0567096
PRRT3	0.100454	0.0567221
ROBO4	-0.309882	0.0567375
GATM	0.776849	0.0567427
FGFRL1	-0.238697	0.0567549
PLAT	0.470383	0.0567984
CCL28	0.648633	0.0568214
EFHD1	-0.066979	0.0568996
OR1J2	-0.0884985	0.0569528
CDC14B	-0.19235	0.0569613
LRP12	-0.268316	0.0569972
KIAA0146	0.125195	0.057031
MYL2	-0.273696	0.0570483
HRSP12	0.263181	0.0570578
APH1A	0.238825	0.0570791
ADCY2	-0.0791155	0.0571408
NBR1	-0.137764	0.0571601
ZNF529	-0.0781451	0.0572305
SMARCC2	-0.366918	0.0572608
TULP3	-0.170336	0.0573208
GRM7	-0.07841	0.0573241
PPHLN1	-0.146167	0.0573317
ADAMTS18	-0.444812	0.0573503
MYCL1	-0.148452	0.0573827
CLDN2	0.583941	0.057397
OCRL	-0.164954	0.05744
NEURL	0.183147	0.057518
KLK3	-0.0830304	0.0575535
DTHD1	-0.118325	0.0576273
TMEM91	-0.133713	0.0578077
MECOM	0.441649	0.0578778
FIBCD1	-0.180946	0.0578835
RIMS1	-0.164225	0.0579447
FAM125B	-0.0780899	0.0579643
SPATS2	-0.2498	0.0581113
UBE2I	-0.185552	0.0581133
APP	-0.199648	0.0581225
RAD54L2	-0.175241	0.0581424
RBM33	-0.149542	0.0581635
WBP11	-0.145918	0.0581734
PIK3CG	0.325236	0.0581775
SCUBE3	-0.112468	0.0581964
ZNF714	-0.174353	0.0582057
HMGXB4	-0.180104	0.0582096
AMMECR1L	-0.126264	0.0582569
OR9Q1	-0.0841648	0.0582605
TLE3	-0.148603	0.0582985
ACTB	-0.216296	0.0583322
FAM65A	-0.166014	0.0584002
CD9	-0.453239	0.0584157
TMEM123	0.181684	0.0584327
TMEM180	0.186371	0.0584476
MOSC1	0.362131	0.0584732
ASXL2	0.107081	0.0584765
PSME3	-0.143565	0.0585205
PCMTD1	0.226135	0.058536
HAUS5	-0.320264	0.0586061
DTNA	-0.0860042	0.0586853
SETD1A	-0.089299	0.0587882
CSNK2A2	-0.149941	0.0588589
CYP27A1	0.408083	0.0590052
HOMER1	-0.330527	0.0590577
APLP1	-0.173286	0.0590596
PTCD3	-0.222519	0.0590847
KIRREL3	0.0781163	0.0590902
STAP2	0.310701	0.0590906
HEXB	0.155218	0.0591207
CELF6	-0.310464	0.0592101
KISS1R	-0.172263	0.0592504
ACHE	0.112566	0.0593312
RASGRF2	-0.169874	0.0593954
PPBPL2	0.0833803	0.0594517
C16orf68	-0.161498	0.0594537
SCD5	0.572188	0.0594562
TYR	-0.0742359	0.0594659
C7orf40 /// SNORA9	-0.0799378	0.0594661
HAS3	-0.274757	0.0595129
MGAT4A	0.362729	0.0595845
CDCA4	-0.230816	0.059641
DIDO1	-0.249068	0.0596439
TRIM15	0.594572	0.05973
SCG5	0.746657	0.0597621
ZNF154	-0.1045	0.059795
HDX	-0.131107	0.05984
IL23A	0.243531	0.0598762
ARG2	-0.547908	0.0599358
BAGE2 /// BAGE3 /// BAGE4 /// BAGE5 /// MLL3	0.171326	0.0599407
VIL1	0.988966	0.059953
RBM14	-0.432483	0.0600541
MED13	-0.173426	0.06006
GPR89A /// GPR89B /// GPR89C	0.215801	0.0600789
DAZAP2	-0.145182	0.0600908
PSMC4	-0.246312	0.0601548
PDCL	0.200716	0.0601657
FOXK1	-0.224742	0.0602746
CDK2	-0.248028	0.0603225
ASAP1	-0.25916	0.0603333
DUS1L	-0.162648	0.0603633
WRB	-0.0904015	0.0604035
C14orf2	-0.163733	0.0604555
HDAC5	-0.211526	0.0605889
HNRNPH3	-0.215371	0.0606159
SYTL5	0.631298	0.0606168
CD82	0.292728	0.0606496
GDA	0.462376	0.0606567
PPP6C	0.150447	0.0606721
KRT7	0.77621	0.0606725
PCM1	-0.217904	0.0606801
[truncated: 18,036 more rows]

## Sheet: Long vs Short
SYMBOL	logFC	P.Value
FLJ14213	2.06485	1.77e-05
AFG3L1	1.57974	3.77e-05
GLMN	0.779763	0.0002512
EI24	0.907909	0.0003317
PPWD1	1.01611	0.0003334
IGSF10	0.433298	0.0003954
ALDH3A2	0.995943	0.0005688
CBR1	1.00982	0.0005806
PDGFA	-1.2284	0.0005892
ZNF133	-1.10944	0.0007295
INADL	1.01741	0.0007482
SNORD4A	-0.886769	0.0008987
FBXL15	0.916531	0.0009222
SPAG9	-0.978064	0.0009893
TLL1	0.40227	0.000995
TCP1	-0.722807	0.0010161
OR4N5	1.03697	0.001134
RASSF4	0.843526	0.001289
TAF1D	0.914499	0.001303
C1ORF227	0.323674	0.0014528
HES4	-0.549084	0.0015967
ORM2	0.792574	0.0016781
CRY1	1.19905	0.0017348
ARPC5L	0.892881	0.0018893
NACC2	1.17267	0.0019
ZNF616	1.36714	0.0022255
SEPN1	-0.511654	0.002279
DGKD	1.30958	0.0022897
SNORD99	-0.73851	0.0024347
SF3A1	0.643618	0.0024478
TOMM40L	-1.25813	0.0025297
HIPK3	1.07908	0.0026389
CCDC23	1.30676	0.0027523
CUTA	-0.384939	0.0027732
OR4Q3	0.546518	0.0028296
VENTXP1	-0.830771	0.0029092
PNPLA6	-0.58005	0.0029614
C6ORF170	-1.58786	0.0029696
SNORD57	-1.02818	0.002992
CD93	-1.23132	0.002994
ZFYVE28	1.11432	0.0030067
SC4MOL	-0.896635	0.0030761
C17ORF100	0.858032	0.0030922
NOS1	-1.04323	0.0031057
CD1A	1.7584	0.0031254
A2BP1	1.1724	0.0031671
NTM	1.53369	0.0031678
FEV	-0.697047	0.0032493
ABHD2	0.885487	0.0032802
FAM122A	1.29106	0.0033526
ARHGAP9	0.614102	0.0033583
SNORD114-4	0.907424	0.0033584
AASDH	0.820145	0.0033813
DRD2	-0.546836	0.0034971
HNRNPF	0.812741	0.0034972
PHF6	1.22134	0.0036492
FLVCR2	0.525194	0.0037322
IAPP	0.508266	0.0037373
CHGA	-1.38354	0.0038073
SLC25A27	-1.6791	0.0038345
KRCC1	0.907802	0.00387
C3ORF35	1.17842	0.0038909
AMAC1L2	-1.2872	0.0039092
CTH	1.10867	0.0040153
COX11	0.468615	0.0040565
KNTC1	1.08917	0.0040566
KLF11	0.622571	0.0040789
FLJ20125	0.65954	0.0043162
C4ORF26	0.836511	0.0043679
GABBR1	-1.42092	0.0043993
ZNF45	0.86983	0.0044084
MAT2A	1.41207	0.0044994
FAM108B1	0.534531	0.0045052
LMOD1	1.01031	0.0045494
NR2C1	0.858127	0.0045547
DKFZP564N2472	-1.37695	0.0045607
HYAL1	1.53217	0.0045836
SRBD1	0.565981	0.0048392
SHROOM3	0.960534	0.0050666
TAF5	0.946893	0.005116
C22ORF40	0.980988	0.0051195
ERCC5	1.32951	0.0051457
FHDC1	0.892012	0.0051789
CTRL	0.491786	0.0052064
NR6A1	0.724476	0.0052345
SNORD7	-1.01151	0.0052623
VPS41	-0.764031	0.0055627
LOC729920	0.743155	0.0056482
AMPD2	-1.14012	0.0057165
ZNF174	-1.28994	0.0057359
MAP1LC3A	-1.17702	0.0058273
DSTN	1.24772	0.0059161
SIAH1	-1.06651	0.0059682
ZFP36L2	0.607413	0.0061292
ERCC1	0.52515	0.0062113
C6ORF1	-0.597662	0.0062195
ITGAV	1.25521	0.0062639
ALDH3A1	1.75994	0.0062671
NP	1.01664	0.0062753
PDHX	0.662439	0.0062906
EIF2AK1	1.01031	0.0063391
TTC5	0.900414	0.0063608
CCDC18	0.939225	0.0063991
TCERG1	0.559745	0.0064072
TBX20	0.268843	0.0064085
EMP3	-0.851424	0.006425
C21ORF51	-0.672486	0.0064543
ARMC2	0.613854	0.0064727
C9ORF80	0.80703	0.0065053
MYO3B	0.925844	0.0065064
USP1	0.746758	0.0065111
CYP2E1	-0.986586	0.006523
C17ORF56	-1.16772	0.006557
ZZZ3	1.00159	0.0065937
PHF11	0.647342	0.0066365
MRPL39	1.27064	0.0067455
GBA3	0.699158	0.0068104
MED26	-0.756854	0.0068215
CITED2	-0.632451	0.0070257
STAM	1.25728	0.0071223
ANKHD1	0.974268	0.0071573
SLC35B4	0.993644	0.0071989
PRTG	0.899451	0.0072496
SCO1	1.03789	0.0073788
PHKA1	0.530281	0.0073788
OR4F15	0.707082	0.0074112
BAT5	-0.88724	0.0074506
MCAT	1.0436	0.0075151
TRAF7	1.07262	0.007548
LOC407835	0.642895	0.0076094
CTSB	-0.718687	0.0077711
MESDC2	1.01538	0.0078947
AMMECR1	0.814007	0.0079785
C3ORF75	1.58419	0.0080363
VAMP5	-1.09019	0.008075
SKIV2L	-1.45412	0.008121
BRD8	0.943352	0.0081584
BMP3	-0.397202	0.008161
SNRPD2	0.439918	0.0081916
TOPORS	-0.996424	0.0082196
TIAF1	-0.702204	0.0082478
KBTBD2	-1.06527	0.0082655
IKBKE	-0.39114	0.0083261
PAK1	0.725251	0.0083528
SHANK1	0.280914	0.0083597
H19	-1.56963	0.0084056
SLC16A9	2.00457	0.0084243
IGDCC4	0.318885	0.0084363
ZNF550	1.01118	0.008534
OFD1	0.693959	0.0085502
KIAA0773	0.666018	0.0086727
TBC1D2B	1.38745	0.008691
GABRA2	1.26934	0.0087445
EGLN1	-0.952911	0.0088018
LOC653499	-0.674596	0.0088157
EIF2AK2	-0.428531	0.0088736
SKP2	1.15682	0.0088831
PSMC6	-0.863212	0.0089475
PTGS1	0.813418	0.0089543
ARD1A	1.22802	0.0090181
CH25H	0.612885	0.0090788
ANKRD52	0.875939	0.0095946
HR	-0.733219	0.0096083
PTPN6	-1.35273	0.0096239
WNT4	-0.888886	0.0096513
EP400	-1.14079	0.0096789
ACACB	0.94244	0.0098562
MIR943	-0.361774	0.0098828
DDX19A	0.975935	0.0098931
PCNT	-1.13552	0.0099602
C5ORF4	0.790413	0.0099658
ENTPD4	-1.10982	0.0100096
PIF1	-0.318555	0.0100111
WDR57	-0.703732	0.0100382
TUBGCP6	-1.16922	0.0100751
SNORD103A	-0.659414	0.0100769
OR8G2	0.386737	0.0101005
SNORD85	-0.857904	0.0101024
BRWD1	0.635042	0.0101331
SORCS2	0.409659	0.0101665
MBD2	0.851615	0.0101792
PACSIN2	0.573206	0.0102093
ZNF684	0.443028	0.0102887
ANKRD17	1.20107	0.0104389
C12ORF28	0.262641	0.0104597
CYP2B7P1	1.12134	0.0105129
PARVB	-1.10605	0.0105518
PTPRO	-1.46416	0.0105692
ENTPD5	1.2177	0.0106561
EME2	1.17719	0.0107462
PBOV1	0.965069	0.0109298
PTCD3	0.515031	0.0109689
C12ORF5	0.953791	0.011
C20ORF24	0.937116	0.0110201
TRAF4	-0.806992	0.0110937
KIAA0853	0.726168	0.0111354
ORM1	0.54731	0.0111688
GPR153	0.696781	0.0112963
HELQ	0.744335	0.0113122
NR3C1	0.819109	0.0113775
CCR8	0.345984	0.0114332
ZNF548	1.09849	0.0114583
IL8RB	0.856592	0.0114693
TIGD2	0.936136	0.0114965
BCAS4	-1.28445	0.0118338
ADH4	0.527721	0.0118456
TRAPPC6B	0.978188	0.0118851
SMG7	0.775278	0.0119309
WDR4	1.03808	0.0119349
ROPN1B	0.651553	0.0119773
MYO18A	-1.09648	0.0120213
FAM176A	-1.30091	0.0120377
RNF183	0.299142	0.0120713
PBX2	-0.584424	0.0121038
IGLL3	-1.08101	0.0121936
STC1	-0.589418	0.0122623
PBLD	0.915852	0.0122666
SLC25A30	0.86342	0.0123231
NPR3	1.00516	0.0123427
VPS13B	-0.722876	0.012343
DNAH9	0.84277	0.0123537
LSR	-0.948285	0.0123566
OSBPL7	0.928993	0.0124937
CXCL12	1.48132	0.0125092
VWA2	1.17015	0.0125604
SCD5	-1.22052	0.0125733
C4ORF49	0.596411	0.0126934
PCDH11Y	0.509998	0.0127112
GBF1	-1.05037	0.0127817
TCIRG1	-0.754086	0.0129025
RGS13	0.36746	0.0131908
KLKB1	0.227121	0.0131971
DYRK3	-0.183868	0.0132789
LAX1	0.534601	0.0132984
SPIC	0.286585	0.0134223
LDB2	0.788637	0.0134486
NDUFA6	1.08861	0.0134535
FSTL5	-1.41878	0.0135277
ALDH6A1	1.194	0.0135441
FBXO3	-0.784049	0.0135543
ZNF543	-1.14057	0.0136632
ANXA11	-0.919099	0.0136952
MIR640	0.674817	0.0137154
AIF1	-0.454605	0.0139039
TMEM39A	0.618758	0.0139408
VGF	-1.3354	0.0139573
TRIP12	1.3211	0.0139592
TAAR6	0.219287	0.0139711
NCKAP1	-0.578538	0.0140473
LGALS7B	-0.728244	0.0140573
OR52E8	1.12528	0.0141842
PCDHB6	-0.492471	0.0142808
IDH1	-0.689517	0.014313
HTR4	0.594833	0.0143572
KCNIP2	-0.50982	0.0144247
CSNK1G1	1.19771	0.0145086
ATPIF1	-0.365555	0.014513
ZNF687	0.994465	0.0145491
AMZ1	0.215776	0.0146149
FAM57A	0.25394	0.0146404
EXOC1	0.213367	0.0147818
NOG	1.20888	0.0148998
FAM98A	0.627116	0.0149466
TBC1D16	-0.684693	0.015056
FBXO9	0.667108	0.0151057
SCARNA5	-0.60295	0.0152148
CASC3	-0.466397	0.0152268
GAB2	0.830984	0.0152406
SNX7	0.571714	0.0152664
C6ORF134	-0.92194	0.0153749
IQCD	-0.989339	0.0153923
CPXM2	0.375189	0.0154032
FTCD	-0.854543	0.015515
CAPN3	0.831862	0.015564
TSC22D2	0.713435	0.0156051
EFCBP1	0.369631	0.0156229
IFT88	-0.939435	0.0156298
ZNF280B	1.06354	0.0157323
MCEE	0.943002	0.0158312
CXCR5	0.246159	0.0158468
CISD2	1.03922	0.0158544
GPR141	0.640295	0.0158965
MFSD4	0.813174	0.0159247
CAMK2D	0.418798	0.0160602
SMYD1	0.716758	0.0161587
FOXN3	0.678819	0.0162537
KLK13	0.830058	0.0162726
ELMO3	0.814007	0.016353
MYB	1.0428	0.0164687
CLIP3	-1.12424	0.016502
VPS18	1.12108	0.0165227
PURA	-0.873677	0.0166032
AKR1A1	0.53573	0.0166636
RAB6B	-0.888191	0.0166896
TK2	0.435565	0.0167657
ACSL5	1.26981	0.0167771
SNCAIP	-1.76943	0.017119
COX7B2	0.373345	0.0171904
FTSJD1	0.683888	0.0172047
TSEN2	0.6952	0.0172978
MRPS18B	0.618174	0.0173074
FAM22D	-0.693925	0.0174476
CRSP9	1.02787	0.0174537
DHX36	0.826634	0.0175109
LTK	0.166668	0.0175349
SP140	1.17549	0.0175655
SCARNA10	-0.731044	0.0176436
DEADC1	0.661063	0.0176666
AQP12A	-0.717781	0.0177637
DDX25	1.03292	0.0177733
SNORA76	-0.72341	0.0177733
SNORD25	-0.585811	0.0178396
OPA3	0.67051	0.0178635
TTPAL	0.642287	0.017876
KIAA0649	0.923397	0.0178779
NAGPA	0.937532	0.0179098
PNPLA5	0.259634	0.0179528
CLDN3	-1.10422	0.0179613
KIAA1026	0.723865	0.0179892
FGFR3	-0.364778	0.0179904
ZBTB17	0.61362	0.0181239
ATIC	0.842414	0.0181522
TPM1	0.673066	0.0181925
ATP13A1	-0.477267	0.0182016
MEF2A	0.813183	0.0182238
FLJ21687	0.906316	0.0182962
PFTK1	-0.638937	0.0184728
NDUFAB1	0.872646	0.0185043
BHLHB3	-1.92432	0.0185663
CRKL	0.838665	0.0186432
IL1RAP	-0.838816	0.0186977
RNY4	-0.292658	0.0187281
LRRC37A4	-1.15612	0.0187501
MMAA	0.329454	0.0187678
PDE1C	0.499161	0.0189174
LNPEP	-0.645759	0.0189566
ASB16	-0.498098	0.0189798
HIST1H2BO	-0.817982	0.0190834
ABCA9	0.382745	0.0190945
TAF6	-0.563256	0.0191927
RBM18	-1.07206	0.01921
RTN3	-0.550494	0.0193005
ATG7	-1.32083	0.0193038
DEFB123	-0.302015	0.0193671
ZNF471	1.27848	0.0194255
NME5	1.30433	0.0194448
REPS2	0.481048	0.0194572
POR	-0.996388	0.0196541
TLE2	1.41322	0.0197173
PKIA	-1.42064	0.0197246
RABGGTA	-0.649652	0.0197344
PVR	0.99716	0.0197831
EPS8L3	1.05145	0.0198676
CAPRIN1	-1.00873	0.0198774
TSC22D3	0.7568	0.0198794
FOXRED2	1.02523	0.0198926
NFATC2	-0.377537	0.0199667
SV2B	-0.567004	0.019975
PARD3B	-0.351049	0.0200052
TTTY6B	0.585408	0.0200832
MANBAL	-0.485231	0.0201024
NOC3L	-1.19208	0.020128
CLEC4E	-0.614821	0.0201352
GABRA4	0.156932	0.0201375
AHCYL2	1.17103	0.0202286
UNC13A	-1.14147	0.0203093
C3ORF38	1.12901	0.0203644
NCALD	-1.43309	0.020366
DPEP2	-1.11796	0.0203917
OR2T3	-0.401705	0.0204935
HLA-A29.1	1.8538	0.0205054
ESPNL	-1.02537	0.0205636
PCDHB10	0.608291	0.0206627
INPP5J	0.848863	0.0207032
MIR449C	0.157112	0.0207102
CDH13	1.03347	0.0207181
PRKCZ	-1.26958	0.0207361
BAIAP2	-0.855417	0.020838
TRAF3IP2	0.993517	0.0209874
PDGFRB	0.756307	0.0210551
CPVL	-1.39538	0.021064
PSMB10	0.660021	0.0210893
NIF3L1	0.953731	0.0211248
OR4K2	0.630382	0.0211434
CSN3	1.24074	0.0211768
SOBP	-1.03983	0.0212268
DNM2	-0.67421	0.0212436
OR8K5	0.503979	0.0214444
KIAA0319L	0.350722	0.0214595
ARMC5	-0.71505	0.0214859
RBM44	0.526716	0.0215223
HSF4	-0.820048	0.0217159
TAX1BP3	0.318808	0.02178
PCDHA5	0.563201	0.0218216
EIF1	-0.660614	0.0218233
CNIH	-0.747662	0.0218552
MCTS1	-0.862986	0.0219255
RASD1	-0.305501	0.0219337
GPC5	0.906914	0.0220265
HLA-DRB3	0.655597	0.0221459
RHBDF2	-0.757142	0.0221738
CMPK2	-0.761562	0.0222415
C14ORF169	0.644995	0.0222499
CREB3L3	1.08397	0.0222772
OR4K15	0.696615	0.0222986
PPIF	0.648022	0.0224154
SNORD113-2	-0.920116	0.0224392
GJB3	1.10328	0.0225202
PSMC3IP	-0.792173	0.0225372
RPS15	1.00077	0.0225471
MTRR	-0.554342	0.0225708
NECAP2	-0.811608	0.0226169
EVL	-0.745838	0.022618
CART1	0.724702	0.0227425
ZNF324B	0.601041	0.0228029
NME2	-0.703413	0.0228029
VHL	1.22077	0.0228306
OSR2	-0.759042	0.0228729
WDR92	1.06982	0.0228904
ZBTB3	1.32175	0.0229141
C17ORF49	0.635382	0.0230466
TIPRL	0.480437	0.0231902
B3GNT7	-0.923881	0.0232619
AGFG2	0.615583	0.0233003
GOLGB1	0.568649	0.0233313
RFPL3S	0.736897	0.0233502
HAVCR1	1.15668	0.0234715
SIRT3	-0.488516	0.0235088
THBS4	-0.948131	0.0235992
GTF2H2D	0.278922	0.0236
KCNK2	0.885855	0.0236709
NGDN	0.688766	0.0236956
HTATIP2	0.335406	0.023728
SYCE1L	0.292128	0.0237675
FER	0.63954	0.0237791
MLXIPL	0.653306	0.0238096
L3MBTL4	0.367584	0.0238261
ZDHHC4	1.01823	0.0238405
UBE2O	1.05311	0.0238704
SLC6A15	0.652629	0.0239813
SETD7	1.00304	0.0240886
PRPF4B	1.3764	0.0241592
KIAA1804	0.683395	0.0241808
UNC45B	0.709297	0.0242158
AGL	0.181052	0.0242368
C21ORF57	1.01786	0.024275
TUBG1	1.23485	0.0243451
CEL	-1.62329	0.0244314
KLHDC8B	0.821195	0.0245601
CCDC48	1.27033	0.0245704
ABCA12	0.423061	0.0245883
COIL	1.00219	0.024601
METTL7A	0.859974	0.0246207
ZNF574	0.51771	0.0246819
NKX6-2	0.486411	0.0247032
DNAJC16	-0.685043	0.0247298
KC6	0.291941	0.0248013
GLT25D1	-0.898021	0.024847
FCGR2B	-0.792346	0.0249117
TMPRSS11D	0.671614	0.024937
FZD3	-1.06927	0.0250009
CCRL1	0.210196	0.0250218
TP53BP1	-0.781927	0.0250658
IAH1	-0.732517	0.0251243
SNRPC	-0.829482	0.0251362
FLNC	-1.29993	0.0251992
NUPL1	-0.756868	0.0253126
PARD6G	0.910423	0.02538
TPM2	1.11959	0.0254165
MND1	0.576526	0.0255179
PPP2R1B	0.186184	0.0255239
A1BG	-0.595441	0.0255299
LRPPRC	-0.859326	0.0255597
JMJD1A	0.479129	0.0256367
ZNF587	0.97053	0.0256524
NT5DC1	-1.10009	0.0256604
AGR2	0.353049	0.025662
MPST	0.87551	0.0256795
SDR42E1	0.585283	0.025715
PECAM1	-1.09978	0.0257774
MAT2B	-0.88278	0.0259722
HIST1H2AC	-0.704021	0.0260321
COPS3	0.755796	0.0260579
RANBP6	0.437419	0.0260928
EPN2	-1.17069	0.0260944
NDUFS7	-1.18247	0.0261119
ITGAL	1.25145	0.0261658
CLDN15	-0.377296	0.0262395
SRP54	0.961469	0.0262498
PSME2	0.449605	0.0263097
PCDHAC1	0.43282	0.0263838
RASSF10	0.500422	0.0264174
TBC1D22B	-0.826978	0.0264572
NCRNA00219	0.599212	0.0265366
TRIM32	0.597579	0.0265514
PDZK3	-0.390293	0.0265658
HLA-DQA1	0.932306	0.0265765
GPS1	-0.250279	0.0265979
KRTAP1-3	-0.744707	0.0266119
AHCTF1	-0.55432	0.0266583
ALDH1L1	0.403697	0.0266703
FAM43B	-0.562151	0.0266848
KCNIP1	-0.632929	0.0267209
SPRR2E	1.03409	0.026764
CPB1	-0.676145	0.0268338
VTN	0.208508	0.0268678
HMGA2	-0.268141	0.0268922
PNLIPRP1	-1.30209	0.0269717
ITM2C	-0.634263	0.0269767
BBS5	0.607164	0.0270231
VWF	-0.918442	0.0270793
ITPKB	0.677237	0.0271059
SRC	1.09462	0.0271901
OR52N5	0.362348	0.027229
C3ORF18	0.836143	0.0272364
BCAS2	0.506761	0.0272645
NOSIP	0.758318	0.0272736
NINJ1	-0.896305	0.027289
FAM139A	-0.410613	0.027432
ANAPC5	0.343034	0.0275209
FBRS	-0.482134	0.0275366
A3GALT2	0.408946	0.0276118
LOC440563	0.873158	0.027617
FOLH1	0.138824	0.0276479
LEF1	0.786319	0.0276784
ARHGDIG	0.527951	0.0276925
YAP1	-0.436179	0.0277866
ST8SIA4	0.938128	0.0278171
KYNU	0.849658	0.0279193
UPP1	-0.405546	0.0279764
KRTAP5-7	0.673441	0.0279986
MAP1B	-0.44442	0.0280069
RAP2B	-0.211541	0.028028
CCDC64	0.322504	0.0280549
FBXO18	-0.694582	0.0280599
PEX11B	0.345037	0.0281762
FGFR4	1.24836	0.0282118
GPX7	-0.933503	0.028233
LOC440145	-0.389765	0.0282998
PROK2	0.945645	0.0284491
VILL	0.378382	0.0285135
ATRN	0.607352	0.0285206
ODF2L	-0.910724	0.0286077
C16ORF86	0.540378	0.0287254
RICH2	0.878061	0.0287712
SLC24A4	1.06035	0.028838
VWA5B1	-0.933864	0.0288741
PDSS1	0.892803	0.0288887
LRCH4	-0.968699	0.0289508
CSRNP3	-1.72144	0.0289972
DHRSX	-0.680652	0.029031
IRF7	-1.07385	0.0290465
LOC645431	1.57398	0.0290477
POLR3A	0.480071	0.0292385
FLJ44060	0.179133	0.0292491
ERCC4	1.12501	0.0292545
ATOH8	0.39022	0.029381
GRINL1A	-0.895201	0.0294324
DUSP13	0.548925	0.0294366
METTL13	-0.311769	0.0294699
FAM174A	0.847866	0.029556
BIK	0.774933	0.0295911
LXN	0.843108	0.0296036
SGCD	0.354689	0.0296168
C7ORF31	0.257158	0.0296278
POLD1	-0.502032	0.0297175
HNMT	0.565857	0.0297861
CNOT6	0.9462	0.0297955
OR14I1	-0.429571	0.0298271
BHLHE22	-1.15423	0.0298508
WNT10A	-1.45751	0.0298859
HIST2H2BF	-0.978666	0.02995
RRP1B	0.404679	0.0300816
PLA2G5	0.499233	0.0300951
LOC100129387	0.206037	0.0301025
SNORD117	-0.390058	0.0301691
ANKRD35	-1.50029	0.0302517
GPR45	-0.283696	0.0302563
C17ORF97	1.24169	0.0302597
LOC642316	0.910442	0.0303249
TTF1	0.765297	0.0303404
MYH7B	-0.493561	0.0303841
NDUFA4L2	-0.904625	0.0303871
DLX3	-0.240178	0.0304696
DYNC1H1	0.467729	0.030508
TRIM23	0.553776	0.0305123
ACOT8	-0.497011	0.0306077
ORC4L	-0.666909	0.0306182
ZBTB25	0.405146	0.0306206
UBE3C	0.700198	0.0306264
CLEC12A	-0.857639	0.0306623
EML5	0.161843	0.0307928
DNAH11	0.337536	0.0307983
TTC19	0.56434	0.0308093
GALNT4	0.580134	0.0308368
ATP8A2	1.0201	0.0308378
NTF3	0.673781	0.0308717
PRSS42	0.541683	0.0308969
DEXI	0.65932	0.0309398
PRKCSH	-0.640457	0.0310349
NR0B2	-0.347539	0.031175
MED17	0.296847	0.0312553
MASP1	-0.48314	0.0313315
CACNB1	-0.407404	0.031334
XPO4	0.463494	0.0315613
TMEM116	0.481867	0.0316131
SPATA21	0.176636	0.0316145
DPH5	0.764553	0.0316533
DUSP23	0.518219	0.0316545
VPS26A	-0.155222	0.031686
OR8U1	0.877963	0.0316863
LOXL4	-1.47519	0.0316939
FBLN1	-1.1171	0.0316957
MSL2	0.500219	0.0317031
C1ORF210	0.842676	0.0317037
SCYL3	-0.780706	0.0317116
CASR	0.806042	0.0318037
PRKDC	-0.487634	0.0318334
C11ORF63	-0.289064	0.031848
SMAD5	-0.696836	0.0319282
CSF1	1.14023	0.031931
RBPJ	0.882591	0.031934
FAM102A	0.585904	0.031941
SGK1	0.696731	0.0319573
AKR1CL1	-0.469403	0.0320042
RAPGEF1	0.548556	0.0321059
AFF2	0.63454	0.0321167
C14ORF37	0.349948	0.0321204
EPR1	-0.95827	0.0323044
MAP4	-0.649689	0.0323244
LGR8	0.652088	0.0323605
TIMP2	-0.802191	0.032387
ZMAT3	0.782646	0.0324862
CKAP4	0.27721	0.0324908
HHIPL2	0.298805	0.032524
ADH5	0.418866	0.0325269
HOXC4	1.12867	0.0325872
CAPN7	-0.161011	0.0326624
RP11-529I10.4	-0.879307	0.0326859
BMP7	0.417926	0.032738
C19ORF45	0.277217	0.0327473
PPIE	0.715905	0.03284
SALL3	0.15241	0.0328973
ACYP2	1.10403	0.0329636
RSPO4	-0.4336	0.0329723
SCGBL	0.78337	0.0330319
KIF3C	1.08511	0.0330494
REXO2	-0.426941	0.0330522
FAM32A	0.349764	0.0330784
SSTR1	0.390572	0.0330826
MIR200C	-0.737899	0.0330848
C21ORF129	1.0835	0.0331023
MIR802	-0.28714	0.0331044
SBNO1	0.777955	0.0331335
DIO3OS	1.61289	0.0331559
THOC3	0.645326	0.0331575
HEY1	-0.640778	0.0331637
CCBL2	0.401612	0.0331937
RHBDL3	-0.367085	0.033214
SIGMAR1	-0.655899	0.0332634
LARGE	0.857304	0.033351
SUV420H1	-1.21153	0.0334348
ADK	-0.724864	0.0334428
WDR46	1.2058	0.0334486
LIG4	0.65278	0.0336205
CROP	-0.423918	0.0336711
DEDD	-1.15798	0.0336839
SRD5A2L2	0.768222	0.0337154
KIAA1715	-0.851796	0.0337266
CCDC15	-1.27118	0.0337761
SCN4B	-0.375428	0.0338348
RNF32	0.386554	0.0338481
CYFIP2	-1.45688	0.0339111
GLI4	-0.690799	0.0339577
TMEM218	-1.13348	0.0339622
ZNF345	1.08832	0.0340144
TMEM183A	0.724812	0.0340594
HLA-DRB4	-0.877092	0.0340692
C5ORF20	0.880217	0.0341005
TNFSF11	0.690654	0.0341052
SMAGP	0.967989	0.0342015
USP46	-0.218018	0.0342501
C4ORF3	0.593718	0.0342583
ETV6	0.320678	0.0343223
ZNF197	0.761433	0.034382
PRR16	0.72799	0.0344487
KCNS3	1.3126	0.0344828
IKBKAP	-0.576952	0.0345226
C14ORF180	0.34503	0.0345469
ATP6V0A4	-0.890768	0.0345665
RYBP	0.83683	0.0346568
FAM76B	-0.903267	0.0346791
C11ORF17	0.877715	0.0346839
CTLA4	0.925221	0.0348055
LOC286076	-1.00899	0.0348462
FSCN3	0.336872	0.0348481
ABCC8	-1.47876	0.0349639
ALDH1A1	0.984901	0.0349741
SCRG1	0.553751	0.0349917
MORF4	-0.675751	0.0349926
SLC25A20	0.760705	0.035047
MOSC1	0.839657	0.0350792
OR10H3	-0.43696	0.0350879
FAM48A	-0.635861	0.0351307
MAGOH	0.823605	0.035203
KIF1A	-1.67945	0.0352756
CNNM1	1.16486	0.0352823
PCDHB13	-1.03639	0.0353323
RECK	1.41509	0.0353397
FASTK	-0.520609	0.0353861
CGB5	-0.839759	0.0353993
ZNF624	0.519398	0.035404
NFKBIE	1.00974	0.035424
RNF138P1	0.626166	0.0354852
GSTA4	0.311314	0.035509
MAP3K4	-0.73806	0.0355384
EPHA5	-0.219331	0.0355509
ANKRD11	0.57929	0.0355633
PLAG1	-1.3022	0.0355681
DEFB134	-0.214496	0.0356178
DEGS1	-0.521571	0.0356216
IFITM1	-0.63651	0.0356808
IQUB	-0.226696	0.0356863
OTUB1	-0.727536	0.035745
RPL10A	-0.947412	0.0358073
SIX5	1.22036	0.0358536
JMJD4	1.02759	0.0358956
MYADM	0.762026	0.035898
BTNL3	1.17714	0.0359012
TMEM37	1.15087	0.035904
SERINC5	0.515929	0.0360098
GP9	0.788889	0.0360175
LRRN3	-0.327884	0.036024
SERPINA9	0.510497	0.0360674
C22ORF36	-0.123055	0.0360822
PROCA1	-0.256496	0.0361352
MBTD1	-0.649177	0.036149
MED15	1.00933	0.036178
PTPN20A	1.14776	0.0362605
TPO	-0.616477	0.0363146
VWDE	-0.384375	0.0365154
MRPS35	0.44157	0.0365571
NLRX1	-0.898637	0.0366795
RNF130	-0.651296	0.0368812
ELMO1	-0.823843	0.0369697
INSC	-0.955547	0.0370313
GJC1	-0.249502	0.0370458
IPPK	0.617433	0.0370632
GEMIN7	0.985293	0.0371618
TRAK1	0.668685	0.0372448
RSPH9	-0.680229	0.0372811
EZR	-0.208204	0.037304
TEKT5	0.353783	0.0373082
MYST3	0.888926	0.0373611
MRPL4	0.880156	0.0373727
C3ORF74	0.367326	0.037578
KIAA0430	0.844264	0.0375833
ACTL6B	-1.18653	0.0376559
MIR26A1	-0.457709	0.0376814
ABCC1	0.866524	0.0376971
TRAM1L1	-0.515275	0.0377796
FAM46A	-1.2848	0.0378681
TSTA3	1.05327	0.03787
ZNF239	0.876665	0.0378983
EXOC5	-0.732557	0.0379671
FCRL5	0.378443	0.0379679
SCG3	-0.866147	0.0379722
PSG9	0.451175	0.0379864
TNFRSF19	-0.944195	0.0380024
PPP1R13L	0.473022	0.0381524
VNN3	0.947213	0.0381558
RGNEF	0.223401	0.0381663
ENKUR	-0.473028	0.0381738
COG6	0.714897	0.0382882
ST7L	1.18854	0.0383849
VPS35	-1.07121	0.0384307
CD1E	0.447286	0.0384382
FBXO31	0.838769	0.0384828
KDELR3	0.73585	0.0384951
SLC25A2	0.678278	0.0385541
PECI	0.513973	0.0385951
TAPBP	-0.202779	0.0386444
FCGR1A	0.697364	0.0386996
MSC	-0.951527	0.03873
MARVELD3	0.634457	0.0387305
DNM3	0.425386	0.0387593
SIGLEC10	-0.767779	0.0387913
GABRA6	0.397528	0.0389298
PPP1CA	-0.680589	0.0389677
RNASE2	0.672337	0.0390158
HIST1H2AI	-0.945998	0.0390331
MEIG1	0.540604	0.0390892
ZC3H14	1.16782	0.0392288
CCNC	-0.639666	0.0394388
PIGR	1.33904	0.0394931
EPB41L4B	0.177708	0.0395113
EDNRA	-0.888799	0.0395724
CSNK2A1	-0.709969	0.0395795
EXTL1	-0.465949	0.0397044
SPO11	0.782316	0.0397131
MLLT10	0.732756	0.0397221
SECTM1	-0.518488	0.0397925
SORBS1	-1.10021	0.0398331
ZNF385D	-0.960703	0.0398447
JSRP1	-1.66836	0.0399206
ZFYVE9	0.792841	0.0399636
C1ORF19	0.451801	0.0399873
OR51G1	-0.496486	0.0400166
CRISP2	0.589384	0.040032
PLD3	-0.812971	0.0400337
KRT25	0.180208	0.040042
SUCLG2	0.446636	0.0401107
TTC22	0.995114	0.0401484
MTP18	0.226172	0.0401831
MLLT6	0.304158	0.0401855
NFATC4	-0.448232	0.0402133
OCIAD2	0.922563	0.0402713
PCDHGA3	0.753618	0.0403673
KRTAP5-4	0.767418	0.0403741
CLMN	0.419716	0.0405002
ELK1	-0.773512	0.0405364
ZNF783	-0.764267	0.0405439
RACGAP1	0.7284	0.0405718
SBK2	-0.548515	0.040599
LST-3TM12	0.634548	0.0406893
FABP3	-0.548091	0.0407343
KIAA0391	0.712471	0.0407701
LETMD1	0.829811	0.0408523
FAM160B1	1.01351	0.0408953
GUSBL2	-0.41689	0.0409176
KIAA1285	0.661853	0.041027
MIR98	0.207187	0.0410615
ANKRD28	0.270732	0.0412008
OR2W1	0.559128	0.0412221
PKIG	-0.648154	0.0413572
RIMKLA	0.803995	0.0414464
LYRM5	0.914493	0.0415239
TBC1D24	-0.499393	0.0415394
SYCP3	0.460738	0.0416533
OLFML1	0.931087	0.0416686
MCTP2	0.812431	0.0417155
LOC147727	-1.21723	0.0417385
JAK2	0.761858	0.0417725
COPB1	0.386876	0.0418233
LOC401152	-0.950236	0.0418234
DVL1	0.904137	0.041827
FLJ30058	0.653533	0.0418583
SLC5A3	0.871458	0.042033
ROBO1	-0.535634	0.0420331
HEMK1	0.785003	0.0420495
KLK2	0.491616	0.0420823
LOC440295	0.615926	0.0421083
IGFBP6	-1.01606	0.0421116
PLLP	0.633803	0.0421134
AJAP1	0.13901	0.0421155
TYW3	-0.661383	0.0422542
RNF34	0.724905	0.0422746
GGPS1	-1.03685	0.0423062
KCNH6	-0.429513	0.042308
KRT14	-1.28043	0.0423513
MAP3K14	-0.64668	0.0424339
CSGALNACT1	-0.158584	0.0424402
L3MBTL	-0.536772	0.0424917
AGAP2	-0.836033	0.0425961
MYO18B	0.635258	0.04265
METAP1	0.48331	0.042751
HAL	0.77895	0.042882
SNAI2	0.790928	0.0429143
RLN2	0.725152	0.0429255
CARM1	-0.220107	0.0429668
KLK15	0.162014	0.0429698
POT1	-0.984704	0.0429736
FAM135B	-0.425561	0.043
TRHDE	1.02608	0.0431182
LEFTY1	-1.02414	0.0431316
ACADL	-0.277192	0.0431629
SLC26A1	0.818347	0.0432142
SNORD12C	-0.888503	0.0432298
SEC22C	0.395104	0.0432803
C8A	0.684043	0.0432879
IL27RA	0.671246	0.0433445
TMEM70	-0.363138	0.0434068
ST6GALNAC4	-0.679271	0.043506
ST3GAL2	-0.991857	0.0435085
CEP27	-0.562637	0.0435097
NSF	-0.608404	0.043528
CYP46A1	-0.265851	0.0435465
ABCB6	-0.599898	0.0435484
THAP5	0.317114	0.0435501
GIMAP5	0.353718	0.0435611
SH2D7	0.894374	0.0436681
SERPINB13	0.532301	0.0437072
CTXN1	-1.33919	0.0437816
LOH12CR2	-0.527472	0.0438285
PCDH17	-0.78006	0.0438994
ALDH8A1	-0.809385	0.0439067
ZCCHC17	-0.815495	0.043929
HGF	-0.332627	0.0439746
SST	-0.978867	0.0440001
EEF2K	0.836071	0.044133
GNA12	-0.497106	0.044159
TRMT1	-0.919163	0.0442144
PRDX6	0.777241	0.044287
GIT1	-0.984851	0.0443032
DHRS1	0.870722	0.0444141
EML4	0.592499	0.0444518
TMEM178	0.57423	0.0444881
RBM6	0.638363	0.0445016
POU4F2	0.597313	0.0446339
DOCK10	-0.303668	0.0447346
LOC285194	-0.255074	0.0447384
SAMD10	0.859642	0.044771
SLC25A38	0.782597	0.0447766
ATP5I	0.437667	0.0448495
USP6NL	-0.280189	0.0448699
TP53AIP1	-0.166246	0.0448961
IFNE1	-0.164745	0.0449084
UGT1A6	0.339047	0.0450847
IL1RL1	-0.565916	0.0451583
TSP50	-0.317973	0.0451603
LOC389813	-0.327028	0.0452023
PCDHB9	-0.601038	0.045209
AZI1	-1.05969	0.0452133
C22ORF30	0.49606	0.0452209
BRD2	-0.707042	0.0452397
SCN3B	-0.773209	0.0454389
SEC24C	0.649317	0.0454733
C5ORF23	0.259014	0.0456485
BTN1A1	0.375311	0.0456569
GPR152	-1.40623	0.045713
INHBC	0.268535	0.0457197
SMS	0.647433	0.0457678
IFRD2	1.08268	0.0458424
FAM75A5	-0.403354	0.0459052
TGDS	-0.274192	0.0459399
FRMD4A	0.595204	0.0460326
SAC	-0.569269	0.0460511
CLDN9	-1.06719	0.0460561
ADCY5	0.194491	0.0461269
FBXO47	0.300321	0.0461454
GAL3ST1	-0.74774	0.046147
MORN3	-0.195194	0.0461529
PIGS	-0.90127	0.0461656
MCFD2	0.499143	0.0461808
KIAA0802	-1.034	0.0463646
FGD5	0.809996	0.0463969
C11ORF85	-0.573701	0.046402
TRAPPC5	-0.853474	0.0464123
KHK	-0.908865	0.0464129
GUCY1A3	-0.58063	0.0464567
GALK1	-0.757638	0.0464629
PVRL3	0.93793	0.046471
PHKB	-0.519289	0.0465222
ABI2	-0.801992	0.0465643
CCDC152	-0.585708	0.0465828
AFTPH	0.390396	0.0465935
TMEM11	0.428252	0.0466705
ALDH5A1	-0.723534	0.0467102
TBX18	-0.395623	0.0467647
S100A7L2	0.425057	0.0467832
GCHFR	-0.736623	0.0468069
EXO1	-0.545766	0.0468936
GCK	0.661283	0.046918
NEIL2	-0.573173	0.0470014
LSM2	-0.685806	0.0470995
FBXW11	-0.739889	0.0471244
GALIG	0.661293	0.0471359
TMEM195	0.786888	0.0471982
VWA3B	0.596189	0.0472118
CLEC16A	0.95124	0.0472473
GIT2	0.783264	0.047315
DDR1	-0.470204	0.047385
FSIP2	0.30971	0.0474115
SLC28A3	1.194	0.0474123
HPS5	-1.1166	0.0474943
PRKAR2B	-0.238817	0.0474945
MIR139	0.150346	0.0474958
C3ORF65	-0.214665	0.0475684
SCML1	-0.597135	0.0475995
PTPRM	0.688826	0.0476565
SLC4A5	-0.323583	0.0477547
SFRP5	-1.4779	0.0478035
C22ORF13	0.589316	0.0478726
LOC400891	0.715592	0.0479091
TEX11	0.307924	0.0480048
SLCO5A1	0.286342	0.0480492
ATXN8OS	0.26048	0.0480721
RNF152	0.675865	0.0481255
ISY1	0.603382	0.0481284
ELK4	0.407955	0.0481347
NDUFB10	0.833764	0.0481375
SEC24B	-0.540612	0.0481501
LOC388524	0.140892	0.0481622
C9ORF25	-0.467208	0.0482241
KLHDC10	0.761669	0.0482319
FLJ37587	0.191405	0.0482861
HMGCR	0.576664	0.048319
ANK2	0.276767	0.0483977
ZNF627	-1.05161	0.0484261
BTBD3	0.414456	0.0484485
FSHB	0.960442	0.0486181
CAPS	-0.665886	0.048785
DMP1	0.112368	0.048805
MIR598	-0.328659	0.0488694
MRPL36	0.612461	0.0488698
SLC26A9	0.489181	0.0489041
KIR2DS3	0.828078	0.048924
NEDD1	0.50671	0.0489358
UBR2	0.499099	0.048993
FAM83B	0.451461	0.0490455
RUVBL1	0.347047	0.0491591
EXOSC3	-0.557052	0.0491784
RFC3	0.751705	0.0492781
ENHO	-0.390208	0.0492986
Septin 2	0.67127	0.0493364
KAZALD1	0.711886	0.0493952
LEPR	-0.773626	0.0494811
SNTB2	0.410093	0.0495469
IQCA1	0.780271	0.0495693
UROD	0.608738	0.0497874
MGC21881	0.514485	0.0498156
TMEM59L	-0.338198	0.0498502
PPIL2	-0.766432	0.0499728
PPP1R14C	-1.00126	0.0499742
OBFC1	0.740468	0.050016
AP1M2	0.501817	0.0500927
C6ORF108	0.670725	0.0501839
CCDC91	0.431623	0.0501908
QARS	0.411358	0.0502194
PACS1	0.322979	0.0503477
SLC39A11	0.232787	0.0504127
SUNC1	0.329796	0.0504814
INPP4A	0.581691	0.0505673
NIPAL2	-0.430272	0.0505722
DCLRE1C	-0.894677	0.0506356
C22ORF9	-0.546959	0.0506482
EEF1E1	0.991153	0.0508073
ZDHHC8	0.297032	0.0508254
SNORD27	-0.747609	0.0508467
IL17RD	-0.32175	0.050874
IMPG1	0.22298	0.0509626
HRIHFB2122	0.848584	0.0509904
ABLIM1	1.16738	0.051005
FOXD4	1.04159	0.0510457
KIAA0261	0.755328	0.0510769
FAU	0.403465	0.0511797
PCGF3	0.194602	0.0512189
EYA1	-0.258805	0.051219
YY2	-0.297619	0.0512474
RABGGTB	0.426785	0.051318
C19ORF52	-0.463321	0.0513188
ANKRD9	0.289296	0.0513189
CETN1	0.433219	0.0514421
SPC25	-0.335369	0.0515091
RAD51	0.875244	0.0515915
COL5A1	0.641939	0.0516615
PTPRJ	0.290993	0.0516847
PCDHB18	0.47322	0.0516935
FLRT1	-0.498448	0.0516991
CALD1	-0.646725	0.0518012
CEACAM5	1.03283	0.0518478
TMEM137	-0.235936	0.0518668
CLDN10	0.690629	0.0519107
TP53I11	0.423288	0.0520113
PHKA2	-1.18983	0.0520229
MINK1	0.664021	0.0520259
MRAP	-0.935322	0.052252
LEPROTL1	0.688288	0.0522547
CCDC123	-0.562921	0.0522621
ANKRD20A1	-1.27243	0.052295
MADCAM1	0.746127	0.0523045
BBS7	-0.453492	0.0525079
COG3	0.275126	0.0525952
MIR548I1	0.89108	0.0526073
GNAQ	0.440717	0.0526091
COMT	-0.389804	0.0527875
AP2S1	-0.17881	0.0528262
FMN1	0.463334	0.0528465
PLEKHG5	-0.864542	0.0528611
DDX11	0.285962	0.0528999
C1ORF158	-0.526406	0.0529642
DCTN2	0.911287	0.0530831
BAD	0.995264	0.0530881
CHGB	-0.628849	0.0531042
C1ORF174	0.437474	0.0531809
MIR338	0.687182	0.0532945
NPSR1	0.547303	0.0535325
ZNHIT3	-0.68938	0.0535714
LOC400707	0.259166	0.0535759
PRSS22	0.446773	0.053607
SRXN1	0.816944	0.0536211
C3ORF23	0.881318	0.0536567
CCT4	-1.04069	0.0537002
CENTG2	-0.82762	0.0537833
RIBC1	-0.707564	0.0538107
GPR137	-0.205841	0.0538874
BID	1.23486	0.053982
ZNF720	-0.138976	0.0540352
GCG	-1.398	0.0540364
PUS3	-0.77986	0.0540412
FCAMR	0.69533	0.0540484
ITCH	-0.810916	0.0541489
QRICH1	1.15934	0.0542072
C1QTNF6	0.766391	0.0542969
DDC	-1.50686	0.0544603
SLC6A9	1.10342	0.0545297
SIGLEC1	-0.64086	0.0545528
SNAP91	-0.62867	0.0545561
CSNK1G2	-0.314372	0.0546597
NAALADL2	0.155445	0.0547573
PUS1	1.10212	0.0547728
CABP7	-0.629745	0.0548187
CREB5	0.450739	0.0548844
DCLK1	-0.357386	0.0550005
LOC440354	0.854013	0.0550038
MAP4K5	-0.406628	0.0550197
C17ORF90	-0.796395	0.0551821
TCF3	-0.605683	0.0552283
HNRNPA1	0.850192	0.0553111
NCAPG2	-0.72251	0.0553588
PTOV1	-0.367753	0.0554311
ZBTB37	0.782395	0.0556587
EFNB2	-1.10223	0.0557412
MIR215	0.20384	0.055753
CCL27	-0.182359	0.0557999
CREG1	0.410947	0.0558177
PCDHA9	-0.248723	0.0558309
PYHIN1	-0.827268	0.0559555
MOBP	0.174633	0.0559664
ATF4	0.149973	0.0559682
ZNF514	0.963411	0.056058
GMNN	-0.577101	0.0561069
STK11	0.132317	0.0561202
SIK3	0.695884	0.0561386
ACE	-0.20686	0.0563053
SNORD18A	-0.68531	0.0563147
44621	0.54096	0.0564432
NSL1	-0.846048	0.056476
PRR22	0.694015	0.0564773
KRT80	-0.680578	0.0564923
CCS	0.27613	0.0565129
STK31	-1.03911	0.0565961
C10ORF116	-0.379171	0.0566714
ACVR1B	-0.342048	0.0568209
HBXIP	0.653706	0.0568222
TMEM69	0.849172	0.0568411
NAPRT1	-0.364826	0.0568606
FAM54A	-0.714441	0.0569201
VCX2	-0.428222	0.0569232
SDHAP3	0.459865	0.0569345
MTMR14	-0.76077	0.0570815
AP3D1	-0.515048	0.0570968
TAZ	0.688281	0.0571225
TNFRSF4	-1.13877	0.057233
ZNF711	0.209666	0.0572356
PMS1	0.251348	0.0572464
TNFRSF1A	-0.767593	0.0572528
ILK	0.834385	0.0572634
ACOT7	-0.669031	0.0573961
SYMPK	0.702726	0.0574849
IL10	-0.492544	0.0575086
APOO	-0.55534	0.0575201
KLHL7	-0.165412	0.0575933
BRDT	0.584845	0.0576367
SCGB2A2	0.327819	0.0576873
LOH12CR1	0.492874	0.0577011
SERPINE3	0.508353	0.0578543
SLC12A2	-0.336752	0.0578754
SLC25A45	0.734895	0.0579073
CHST3	-0.814643	0.0579514
SYT4	-1.07977	0.0579725
APOL2	0.390921	0.0580021
MAGEA8	-0.134444	0.0580948
PAX8	-0.835405	0.058159
ASB18	-0.659008	0.0581805
CCRN4L	-1.0591	0.0582138
HOOK3	-1.14875	0.0582282
TCF23	0.248863	0.0582379
WDR55	0.719601	0.0582473
CCDC4	0.645576	0.0582764
MON1A	0.635339	0.0582946
ZNF571	0.301356	0.0583057
LDHD	0.792811	0.0583594
FAM118B	0.77806	0.0583622
C5ORF44	0.407285	0.058408
GPR128	-0.984349	0.0584643
FSD1L	0.762284	0.0585145
NEK3	0.185998	0.058531
PSMA1	-0.37113	0.058536
C19ORF56	-0.535769	0.0585483
AZIN1	-1.07277	0.0585735
SLC28A2	-0.389904	0.0585784
AQP4	0.499723	0.0585991
PTPRH	-0.682984	0.0586079
CRISP1	0.164612	0.058616
SERPINA11	0.358529	0.0586402
HTR2B	0.670432	0.0586407
AKAP11	0.727676	0.058756
MATN3	-0.30736	0.0587742
MALT1	0.711554	0.0588038
CTSF	-0.623712	0.058885
C17ORF48	0.71282	0.0589728
C2	0.681851	0.0589784
IL28RA	-0.216583	0.059033
TCEAL7	0.731251	0.0590421
IDI2	0.571135	0.0590492
GPR6	-0.451525	0.059053
WASL	-0.491935	0.0591291
VAC14	-0.807265	0.0591351
KCNN2	0.380941	0.0592281
GALNT11	0.525436	0.0593293
GBX1	0.461764	0.0594484
RXRB	-0.337362	0.0594966
ATG4B	-0.19777	0.0595532
ACTR3B	-0.56306	0.0595606
KCNMA1	-0.803172	0.0595954
SNRNP35	0.465614	0.0596134
SF3B1	-0.402995	0.0596375
TSTD2	-0.818713	0.059652
INSL4	0.508758	0.0596547
WDR20	0.699782	0.0596743
FLJ25006	0.336104	0.0598322
CRLS1	-0.988547	0.059905
ZNF607	-0.465397	0.0599966
FLJ45256	-0.490788	0.0600122
DRAP1	-0.764053	0.0600811
C1ORF54	0.746274	0.0601087
IL12A	0.162564	0.0601151
HELLS	0.706813	0.0601505
SLC6A5	-0.951999	0.0601815
LRRN1	0.538768	0.0602447
ATMIN	0.387221	0.0602519
KCNMB3	-0.531581	0.0602738
SLC16A3	-0.321644	0.0602963
STK4	-0.460168	0.0603246
OGFOD1	0.531536	0.0603499
NOP14	-0.652711	0.0603743
LMNB2	0.40165	0.060394
TMEM98	0.656653	0.0604545
FAM190B	0.74731	0.0604727
LOC100129637	-0.443487	0.0605145
SNORD45C	-0.187295	0.0605745
SLC25A18	0.484273	0.0605904
C14ORF167	0.777623	0.0606236
ANXA6	-0.926244	0.06063
GALNT9	0.504101	0.0606614
DNAJC3	-0.587898	0.060695
KLHL3	1.11082	0.060727
SMCR7L	1.24333	0.0607453
SRD5A2	0.16553	0.0607693
SCYL1	-0.536045	0.0607812
F11R	-0.707082	0.0607921
TFEB	0.236228	0.060802
RALA	0.803239	0.0608253
MIR148B	0.721045	0.0608643
ZNF496	-0.562891	0.0608724
MIR24-2	0.51971	0.0609045
MTMR9	-0.318421	0.0609054
DTD1	-0.820778	0.0609784
ZNF473	0.874847	0.0610217
IGFBP5	-1.01023	0.0610673
PGCP	0.211812	0.0610869
KLC3	0.260304	0.061101
ASAH2	-0.696258	0.061147
MLL	0.742979	0.0611562
SV2A	-0.916308	0.0612263
PRPS1	0.506858	0.0612391
TTTY11	0.185569	0.0612486
RALBP1	0.993404	0.0612565
NT5C3	0.759077	0.0612793
C1ORF218	-0.944568	0.0613168
KCNK18	0.611409	0.0614252
TSC22D1	0.449279	0.0614435
AGAP1	-0.840004	0.061461
ZNF284	0.355055	0.0614916
TCF20	0.792015	0.0614993
MFF	-0.616904	0.0615002
XLKD1	0.486705	0.0615223
AP1S2	-0.887652	0.0615383
ACOT1	0.80049	0.0615699
TIGA1	0.503438	0.0615913
TPD52L2	0.543284	0.0616318
KIAA0133	-0.834968	0.0616669
C12ORF52	0.720284	0.0617055
HM13	-0.574059	0.0617441
SPATA16	0.546991	0.0617459
MS4A14	0.386076	0.0617558
NRBF2	0.126391	0.0617639
SLC7A2	-0.282584	0.0618073
MAPK11	-0.643686	0.0619599
ZNF583	0.981833	0.0620813
ANKS4B	0.766945	0.0620998
SPIN2B	0.561073	0.0622039
C1ORF110	1.48074	0.0623272
BDKRB2	0.751607	0.0623274
C8ORF31	-0.68952	0.0623384
FAM13A	0.505037	0.0624199
FBXO30	-0.47464	0.0625015
EPHA10	0.706275	0.062519
PABPC1	-0.348207	0.062522
EGR3	-0.408742	0.0625399
ANKRD29	0.973138	0.0625817
CSF2RA	-0.16068	0.0625912
SCG5	-1.11421	0.0626405
P2RY2	1.3488	0.0626665
NCRNA00111	-0.295716	0.0627169
PGM5P2	-0.846242	0.0627436
FLJ44955	0.542958	0.0627467
IRF2BP1	0.644709	0.0628868
MRPL20	0.447521	0.0628959
PRDM2	0.216706	0.062939
RTN1	-0.3583	0.0629537
NLRP11	0.599937	0.0629983
ZYG11B	-0.548238	0.0630188
C2ORF51	0.863982	0.0630296
DHRS9	0.41505	0.0631007
C4ORF19	0.671219	0.0631083
MRPS30	0.825465	0.0631379
ZFR2	0.582827	0.0631888
ADRA1A	0.333493	0.06321
HLTF	0.428611	0.0634422
WDR26	0.674956	0.0635016
TAS2R3	-0.235697	0.0635075
RALYL	0.672103	0.0635344
MAGEB3	0.341072	0.0635418
VTI1B	-0.195145	0.0635624
ADAM30	0.858586	0.0635692
PTGES3	0.364281	0.0637361
FAM3B	0.536451	0.0637648
CCR6	0.793841	0.0638305
CENPC1	-0.234322	0.0638335
UNC5B	0.493929	0.0639456
ANKHD1-EIF4EBP3	0.643261	0.0639498
ABHD4	0.488222	0.0640069
ZIC2	-1.02874	0.0640184
GFPT1	0.678118	0.0641375
C21ORF67	-0.187837	0.0642095
MGST1	0.627996	0.06421
LIMK2	0.642055	0.0643369
STMN1	-0.322029	0.0644665
UBE2MP1	0.379001	0.0645207
ZNF70	-0.717541	0.0645288
KCNH7	0.689839	0.0645503
CHRNA9	0.214722	0.0647451
ATP2B1	-0.379058	0.0647975
UBL4A	0.87861	0.0648244
MGC88374	0.26876	0.0648267
DOK1	0.161467	0.0649832
LIN28	-0.728002	0.0650083
UCHL5IP	1.02017	0.0650218
C7ORF70	0.523196	0.0650424
ZAN	0.464576	0.065054
WDR21A	0.421251	0.0650702
DAND5	-1.40634	0.0652845
HPCAL1	-0.16571	0.0653045
CSNK2A1P	-0.644953	0.0653199
SNORA5B	-0.403725	0.0654212
HIST1H1B	-0.422604	0.0654361
ZNF638	0.327232	0.0654543
GYPC	-0.584293	0.0655015
CYTSB	0.410437	0.0655196
UGT3A2	0.539436	0.0655421
ZBTB8A	0.4007	0.0655627
FAM5B	0.251754	0.0655745
GPR161	0.583245	0.0657455
C1ORF198	0.457812	0.0659732
LGALS3	-0.678004	0.0659741
DHRS2	-0.242052	0.0659861
SUOX	0.673571	0.066046
ADSL	0.342039	0.0660486
LINS1	0.628129	0.0660892
TSC1	0.625429	0.0660988
CBL	-0.61286	0.0660993
MFSD8	0.965767	0.0661511
HADHA	-0.968858	0.0661621
SULT1A1	-0.15363	0.0662353
FBXL20	0.86424	0.0662856
MDC1	0.62827	0.0663103
WNK3	0.259646	0.0665122
MIR924	-0.423689	0.0665251
TEKT2	0.623306	0.0665731
ABCB5	0.437289	0.066605
OGDH	-0.856127	0.0667032
NHP2L1	0.672809	0.0667069
RBM15	-0.991109	0.0667741
RNF208	0.350907	0.0668706
PCDH8	-0.466265	0.0669419
C6ORF62	-0.514172	0.0669659
ST6GALNAC1	0.728502	0.0669872
POLR2L	0.796725	0.067003
AVPI1	0.679106	0.0671507
CD200R1	0.300078	0.0671549
TROVE2	-0.857427	0.0671714
CS	0.409772	0.0673138
ZNF789	-0.717494	0.0673819
STX18	0.215022	0.0673905
CCDC109A	0.678245	0.0675538
RNF114	-0.366436	0.0676251
RPA2	-0.528339	0.0676836
MRI1	-0.554164	0.0678386
ATP6V1H	-0.606666	0.0678417
FREM1	0.327535	0.0679044
HK1	0.565461	0.0680077
SYP	-1.02141	0.0680217
ZNF696	0.705812	0.0680672
LGALS9B	0.826915	0.0680834
FADS2	-0.655074	0.0681457
C21ORF45	0.141834	0.0681678
TAS1R3	-0.655954	0.0681811
NR4A2	-0.937649	0.0681963
MRRF	1.06572	0.0682161
SHARPIN	-0.440702	0.0682367
PKIB	0.386845	0.0682383
LOC100131551	0.575755	0.0682413
GPRASP2	-0.450775	0.0682894
RHOQ	0.864738	0.0682899
CD79A	-0.447593	0.0683521
RUFY1	0.298086	0.0683548
ASAP1IT1	-0.616171	0.068454
HMGCS2	1.12707	0.0685269
LAT	-0.319101	0.0685309
MGC2752	-0.62209	0.0686047
GPM6B	1.20219	0.0686087
AQP1	-0.784541	0.0686608
TRADD	0.746683	0.0686647
ZNF844	-0.232172	0.0687602
GJA9	0.607038	0.0688207
SLC38A10	-0.849873	0.0688214
CXCL17	1.03434	0.0688263
PKMYT1	-0.631229	0.0689392
REPIN1	0.835518	0.0690283
CYP2C19	0.825758	0.0690461
SLC25A11	0.789154	0.0691757
IL11RA	-0.3788	0.0691808
C12ORF62	0.329545	0.0692569
ZC3H3	-0.367976	0.06928
ING3	0.455533	0.0693129
KCNH2	-0.361171	0.0693364
YOD1	0.960769	0.0693667
MAP7D2	-0.312835	0.0694589
SRI	-0.739783	0.0694753
GGCT	-0.72114	0.0694831
ZP4	0.19502	0.0695574
PKLR	1.08077	0.0695901
CD99L2	-0.532408	0.0696039
OR6C4	0.313437	0.069622
MTA1	-0.230215	0.0696678
C9ORF10OS	0.402494	0.069713
AMY2A	-0.0864959	0.0698013
RABEP1	0.638358	0.0698427
GNAS	-0.987421	0.0698461
LYPD5	0.260575	0.0698554
ZNF654	0.167329	0.0698755
SKAP2	-0.597521	0.069995
AP1M1	-0.581283	0.0700363
SH2D3C	-0.775246	0.0700938
FBXL10	-0.728675	0.0701475
UTX	-0.318628	0.0702955
GPR180	-0.738223	0.0704271
ARID4B	0.894981	0.0704305
KIAA0564	0.46946	0.070442
AMBP	-0.147196	0.0705291
EHF	0.445929	0.0705299
PCDH18	0.843766	0.070648
C21ORF29	0.112017	0.0706555
ALS2CR4	-1.06672	0.0707074
XRCC3	0.421398	0.0707538
RIN2	0.71141	0.0708008
ZNF280D	0.941114	0.0708132
FBXO22	0.228315	0.0708146
RAX2	-0.588464	0.0709158
SFMBT1	0.622947	0.0709347
TP53I13	-0.606378	0.0709543
PSMD7	-0.617406	0.0709632
KCNIP4	-0.515334	0.0710695
TRPV6	0.103477	0.07119
YSK4	-0.18575	0.0712015
ARHGEF4	-0.185448	0.0712307
ARFIP1	0.190821	0.0713895
RPP40	-0.620979	0.0714247
SMTNL2	0.143647	0.0715148
RNPEP	0.676942	0.0715194
NDUFA3	0.957761	0.0715207
EXT2	0.706577	0.0716376
MYH9	0.282633	0.0716485
OR11A1	0.323213	0.0717982
C19ORF20	0.232681	0.071912
DSN1	0.842834	0.0719337
C14ORF53	0.355556	0.0719735
PHF21B	0.2482	0.0719739
SNORD114-1	0.367234	0.0720045
TRPC6	0.498167	0.0720111
FLJ16734	0.737036	0.0720204
SNORD93	-0.833587	0.072036
C5ORF32	0.409705	0.0721394
C12ORF36	0.950616	0.0721526
KHSRP	-0.213624	0.0721533
ABHD15	-0.655583	0.0721577
LOC399959	-0.837909	0.0721674
CTSO	0.760882	0.0721702
NOB1	0.654638	0.0722024
PEG3	0.206461	0.0722361
ARF4	0.374475	0.072269
WSB1	-0.254964	0.0722717
GAST	-0.506625	0.0723117
ACPT	-0.832981	0.0723945
FAM60A	0.448754	0.0724687
DRD1IP	-1.54131	0.0724833
ZNF213	1.01818	0.0725231
PIP4K2A	0.528657	0.0725915
TCL6	-0.236701	0.0726772
HOXA4	0.55215	0.0726905
PSRC1	1.02436	0.0727173
ORC3L	-0.371924	0.0727189
CRH	0.245814	0.0727893
AVEN	-0.723231	0.0728074
MRPS12	-0.305057	0.0728121
OR6N1	-0.705903	0.0728514
PPYR1	-0.690285	0.0728614
TXNDC16	-0.510376	0.0729101
OR2T11	-0.478469	0.0729478
MTHFR	0.946299	0.073059
ASFMR1	-0.546325	0.0731246
METTL11B	-0.594093	0.0731418
SMPX	0.157636	0.0731457
PAK2	-0.629057	0.0731476
TBX3	0.369423	0.0731556
C12ORF54	0.385679	0.0731569
FAM133B	-0.65992	0.0731765
PRRG2	-0.863822	0.0733274
UBE2Z	0.139452	0.0733565
SCAND3	-0.453527	0.0734309
CTNNAL1	-0.524225	0.0735148
FCRL1	0.380092	0.0735687
NKIRAS2	-0.606745	0.0735753
GRK4	0.322274	0.0735891
PRB4	-0.445394	0.0735897
C19ORF62	0.383111	0.0737165
AFAR3	0.45096	0.073722
RCE1	-0.649926	0.0737446
FLJ25996	-0.945929	0.0737728
C14ORF178	-0.504636	0.0737796
EDA	-0.576823	0.0738264
TREX1	-0.418693	0.073882
MYL4	-0.444526	0.0739174
TRDMT1	0.931047	0.0739421
ZNF662	0.380225	0.0739867
ATP1B1	0.415592	0.0740303
LARP1B	0.619178	0.0740438
ASAP3	1.24854	0.0740809
MEGF11	-0.751476	0.0740903
OR51G2	0.259461	0.0740966
CENPB	-0.783236	0.0741186
NRXN1	-0.209837	0.0742126
RFXANK	-0.571043	0.0742199
NCRNA00160	-0.334622	0.0742406
LRRFIP2	0.558226	0.0742513
SPHKAP	-0.424041	0.0742585
S1PR2	-0.447638	0.0742871
SSX1	0.717712	0.074419
PRG2	-0.186942	0.0744226
IL31RA	-0.151284	0.0744895
ZNF366	-0.162462	0.0744927
SEPP1	-0.789937	0.0745138
CTDSPL2	-0.441408	0.0745216
TAC4	-0.330614	0.0746187
LIX1L	0.640361	0.074637
GBX2	0.516245	0.074737
IDH3B	-0.800654	0.0747697
CTRB2	-1.54539	0.0748228
CLEC1B	0.210344	0.0748301
ADCYAP1	-0.900346	0.0750008
C7ORF20	-0.856843	0.0750252
MIA3	0.923902	0.0750707
FAM115C	0.541902	0.0750857
PHF20L1	-0.320763	0.0750947
PTGFRN	0.874875	0.075112
C14ORF102	0.458241	0.0751195
OR8K3	0.305677	0.0751221
RNF186	-0.276544	0.07514
ARC	0.818897	0.0751601
IQCB1	0.799049	0.0751605
RAB19	0.238787	0.075169
ARL11	0.631611	0.0751731
C6ORF107	0.315544	0.0751833
C5ORF60	-0.690546	0.0752455
DDX51	-0.119997	0.0752646
ALDH3B1	-0.323977	0.0753951
RBM23	0.708275	0.0755026
WHSC1L1	-0.74206	0.075528
WARS	0.921987	0.0755556
BCLAF1	-0.495735	0.0756
NUBP1	1.11824	0.0756423
FAM120A	0.522506	0.0756617
RRP9	0.32347	0.0756818
PRR18	-0.62631	0.0756899
ESF1	0.571486	0.0758659
CDC25C	0.918675	0.0759519
CLIP2	0.655662	0.0759534
ATG3	0.490769	0.075971
NGRN	0.496262	0.0759747
C19ORF39	0.68316	0.0759775
TTTY5	-0.14741	0.0759776
C6ORF165	0.365301	0.075991
FTHL12	-0.219824	0.0760078
C1ORF192	0.252734	0.0760416
LOC338651	0.584166	0.0761171
FSCB	-0.128353	0.0761578
MAP6D1	-0.904837	0.0761671
JMJD7	-0.513072	0.0762096
FLCN	-0.757177	0.0762324
SMPD1	-1.03741	0.0762631
C6ORF66	-0.278116	0.0763593
DEFA6	0.143181	0.076364
PPARA	0.654804	0.0763652
ZNF385B	-0.121098	0.0764308
WDR51B	0.301519	0.0764732
HHEX	-0.277719	0.0764888
GGA3	-0.799866	0.0766683
KLHL13	-0.312062	0.0768016
DNAH12L	0.378194	0.0768238
LINCR	0.562597	0.0769205
ZKSCAN5	1.01729	0.0769873
RASGEF1C	-0.474154	0.0771541
ARSB	-0.39572	0.0771869
DKFZP686D0972	0.119272	0.0772427
HIST2H4B	-0.329709	0.0772952
SLC19A2	-0.235294	0.0773179
NEUROD4	-0.63631	0.0773224
HMGA1	0.461828	0.0774026
CTNS	1.07312	0.0774055
BACH2	0.533626	0.0774542
FCAR	-0.292204	0.0775042
BEND7	0.651226	0.0775363
HAAO	0.803088	0.077567
ATHL1	-1.13841	0.0775819
C20ORF195	-0.342365	0.077608
CAPN12	0.730729	0.0776224
TSLP	0.892239	0.0777091
TMEM177	-0.335124	0.077776
LMO1	0.533956	0.0778256
RPS6	0.288733	0.0778318
KRTDAP	-0.265794	0.0778518
WDR7	0.734137	0.0778549
FIP1L1	-0.497636	0.0778559
AGMAT	0.837724	0.0778579
GREB1	-0.470883	0.077883
EIF3I	0.516889	0.0778976
USF1	0.714244	0.0779981
OR2A12	-0.660611	0.0780637
DKFZP564J102	0.798455	0.0781491
ARRDC3	-0.791675	0.0782406
TRAPPC2P1	-0.364556	0.0784568
POLR2J	-0.7294	0.0784577
ADAMTS3	-0.119089	0.0784712
MIR298	-0.457212	0.0784739
CACNB4	-0.22043	0.0784982
CELA3B	0.174413	0.0785417
KCTD21	0.63608	0.0785456
ATP1A1	0.295529	0.0788202
DNMT3A	-0.364762	0.0788203
INHA	0.20007	0.0788474
SFRS2	-0.410998	0.0789678
SNORD36C	-0.517149	0.0789831
RPL36AL	0.519855	0.0789918
FBXL13	-0.513715	0.0789932
RNF126	-0.551263	0.0790108
BCL2L14	0.375238	0.0790434
MBOAT2	-0.306859	0.0790457
NDUFA2	0.464653	0.0790566
POU2F2	-0.160621	0.0791263
CC2D1A	-0.539732	0.0792859
SLC7A4	-0.318062	0.0793123
LY6D	1.01988	0.0793126
SYTL2	1.04143	0.0793299
TAGAP	-0.462882	0.0793569
DAOA	0.937514	0.0793813
C20ORF71	-0.104394	0.0793927
PKP2	0.588083	0.0794333
COX8A	-0.704608	0.0794466
ARHGEF11	0.292807	0.0794483
BSPRY	0.565469	0.0795439
RPL13L	0.614136	0.0795804
RSPH3	0.763691	0.0795985
KDELC1	-0.356857	0.0797659
CCDC76	0.711684	0.0799079
ZNF596	0.240106	0.0799311
LOC389936	0.210047	0.0799519
DOK3	-0.320066	0.0799709
MYRIP	-0.516534	0.0799718
ZNF74	0.220742	0.079977
ATAD1	-0.598567	0.0799868
PSAT1	0.801878	0.0800142
LYZL1	-0.119768	0.0800916
PTPRT	0.679944	0.0801236
CD300LG	0.505856	0.0801425
C16ORF80	-0.208712	0.080215
OR2A25	0.120686	0.0802628
C1ORF156	0.110665	0.0802831
LACE1	0.495952	0.0804427
LOX	-0.649378	0.0804488
GLOD4	0.91994	0.0806127
PNKD	0.384889	0.0806432
TNFRSF18	-0.831252	0.0806664
ENTPD2	0.0911641	0.0806703
FUT4	0.870717	0.0806872
CDCP1	0.849054	0.0807783
DUSP26	-0.530202	0.0808055
RNF126P1	-0.495829	0.080879
SMARCD3	-0.821713	0.0808877
CUL2	-0.317329	0.0809464
CCDC54	-0.365007	0.0811194
NTN5	-0.838905	0.0812962
HCFC1	0.699115	0.0813774
SPG3A	-1.02512	0.081663
KRTAP23-1	-0.783632	0.0816635
APLP1	-0.263032	0.0817206
PRAME	-0.307372	0.0817392
CSAG1	0.670513	0.0817466
FOXO4	1.03702	0.0817587
COX7A2L	0.405862	0.08176
PLAA	-0.771421	0.0818008
ATP8B2	-0.300245	0.0818524
PIGN	0.179274	0.0818785
ELANE	0.434562	0.0819088
RAD51L3	0.667337	0.0819338
EIF2B2	-0.800861	0.0819554
DNAH10	0.546544	0.0819727
OSBPL2	0.551497	0.0819909
MGMT	1.00282	0.082031
MAGEC3	0.425279	0.0820405
NPLOC4	-0.554318	0.0820518
MIR146B	-0.455422	0.0821042
DUSP6	-0.469976	0.0821135
PAEP	-0.349024	0.08219
DDI2	0.429028	0.0822396
TRIM66	0.50382	0.0822752
MGC12982	0.753226	0.082325
PTP4A1	0.386357	0.0823382
DET1	0.94592	0.0823872
OR5A1	0.515145	0.0824638
LOC440313	-0.279676	0.0824639
ELN	-0.293142	0.082485
KCTD17	-0.335184	0.0825068
UBE2V2	0.564681	0.0826466
HIST1H2BN	-0.727067	0.082653
RORC	0.457006	0.0826668
C20ORF46	-1.22246	0.0826874
SURF1	0.571637	0.0826999
RBM34	0.352814	0.0827119
RTP3	0.0983638	0.0827172
PRMT1	-0.401925	0.0827493
CSF3	0.593021	0.0827652
C3ORF36	-0.833871	0.0827667
DCLRE1B	0.524058	0.0827956
SLC36A4	-0.801074	0.082836
CLK2P	0.563943	0.0828491
THEX1	0.318357	0.0828664
FSD1	-0.338231	0.082896
ARID5A	0.551286	0.0829129
WWOX	0.772478	0.0831609
CACNG2	0.255818	0.0831874
ATP5G3	-0.752363	0.0832094
TERF1	-0.375342	0.0835129
PPP2R2A	-0.367534	0.0835749
CA13	0.234512	0.0835845
LPCAT4	0.328207	0.0836013
GRM3	0.487025	0.0836101
NCRNA00093	0.775539	0.0836503
MAP1D	0.184257	0.0836893
TFG	0.59207	0.0837952
EFNA2	0.745866	0.0838105
PPP1R1A	-0.373036	0.0838203
CREB1	-0.33629	0.0838251
BPGM	-0.716188	0.0838829
C19ORF59	-0.23601	0.083951
C1ORF83	0.812018	0.0839931
CD28	0.207636	0.0840094
ATM	-0.731146	0.084041
ANKRD16	0.671803	0.0840424
AKAP4	-0.432407	0.0841625
LILRA6	-0.291028	0.0842352
PPP1R3B	-0.619474	0.0842354
Septin 4	0.268039	0.0842355
C17ORF28	-0.659614	0.0842425
RBM38	-0.346619	0.0842554
HIST1H2BB	-0.204943	0.0843379
TBRG4	0.764565	0.0843495
TUBAL3	0.55959	0.0843582
OR52I2	-0.754979	0.0844452
MORG1	0.778271	0.0844814
ARL1	0.764615	0.0845281
KIF12	0.51373	0.0845365
GLS2	0.689748	0.0845593
ABCB9	0.58099	0.0845702
SPATA13	0.577009	0.0846649
JUP	-0.797972	0.0847374
OXNAD1	-0.489529	0.0847465
ABHD14A	0.719401	0.0847769
MIR30E	0.224874	0.0847942
SULT1C2	0.393773	0.084826
GAL3ST3	-0.73563	0.0848648
MECR	0.673535	0.0848896
MPZL3	0.602106	0.0849335
DEFB135	0.366903	0.0850099
SCN11A	0.11358	0.0850524
PLA2R1	0.851981	0.0851309
LOC441089	-0.368771	0.0851575
OR51M1	-0.31692	0.0852203
C6ORF154	-0.647004	0.0852583
LCOR	-0.763219	0.0853205
PUS7L	-0.847409	0.0853391
GLRX2	-0.561208	0.0853606
DIO2	0.710015	0.0854253
CBX8	-0.473768	0.0854268
CENPN	0.930818	0.0854304
LPP	0.451643	0.0854984
C3ORF54	0.585253	0.0855383
POGK	0.435636	0.085582
MIR513A2	0.212862	0.0855907
ASB6	0.724768	0.0855966
SUCLA2	0.544069	0.0856429
PAX2	0.360226	0.0856739
DIABLO	0.761727	0.0856769
LRRC25	-0.295963	0.0857605
CYTH4	-0.165634	0.0857997
CES1	-0.460574	0.0858323
C6ORF64	-0.831616	0.0858326
TSKU	0.530171	0.0859121
UGT2B28	-0.572036	0.0859286
SHPK	1.111	0.0859323
CAMKV	-0.84412	0.0859884
FTSJ1	0.162835	0.0859901
MB	-0.199401	0.0860524
DNAJB5	0.731052	0.0861803
JAK1	0.685739	0.0861935
KLC2	-0.549175	0.0862482
NDST1	0.350215	0.0863079
MIR578	0.1392	0.0864393
KIAA0240	0.487822	0.0864892
SPN	-0.284733	0.0865138
BTBD2	-0.473569	0.08653
PNLIP	-1.62063	0.0865669
EML2	0.803723	0.086628
ANKRD36	-0.593085	0.0868101
DSCR8	-0.373805	0.0868236
MFAP1	0.700052	0.0868436
COL6A2	-0.612101	0.0868955
ZNF205	0.727571	0.0870333
TCF2	0.763977	0.0871096
KIAA1755	-0.345252	0.0872178
HOXA2	1.00856	0.0872321
FARP2	-0.160888	0.0872321
C15ORF48	0.511696	0.087233
USP4	-0.726378	0.0872746
FAM65A	-0.541265	0.0873215
TEDDM1	0.19636	0.0873387
RPS28	-0.425108	0.0873537
ATP5EP2	-0.662556	0.0874155
MRPL22	-0.548621	0.0874339
STATH	0.593186	0.0874561
HFE2	-0.451026	0.08746
MANEA	-0.577992	0.0875287
STARD7	-0.6871	0.0876572
ABCF2	0.791503	0.087671
CPZ	0.731235	0.0877209
PDE9A	0.16993	0.0877485
DTL	0.386486	0.0877943
APOA1BP	0.666111	0.0878349
DOK2	-0.265741	0.0878481
XKR3	0.552141	0.0878642
HMGB2	-0.551585	0.0878658
KCND3	-0.214231	0.0879041
LOC442459	0.400338	0.0879492
WDR90	0.270982	0.0880148
TRIM14	0.614078	0.0880995
MYPOP	1.48478	0.0881011
LAMA4	0.778851	0.0881067
SLC22A7	0.627614	0.0881704
LOC652276	0.680925	0.0882986
ZDHHC11	-0.663938	0.0883449
SH2D4B	0.340993	0.0883465
CSAG3	0.121437	0.0884096
CHIT1	-0.603599	0.0884216
ATF3	-0.88533	0.0884599
SCARF2	-0.412196	0.0884655
FRY	0.359783	0.0884716
DNAH2	1.19278	0.0884955
NBLA00301	0.688912	0.0884956
LST1	-0.917149	0.0885589
C14ORF11	0.167943	0.0885712
LOC388882	-0.242619	0.0886118
SPAG4	-0.174215	0.0886198
RASEF	0.666375	0.0886282
UNC93A	0.820848	0.0886794
INTS8	-0.724325	0.0886935
CECR4	-0.149088	0.0887049
PI16	-0.350024	0.0887512
CDK5RAP3	-0.403097	0.0887526
SCARNA11	-0.475779	0.0887564
C20ORF43	0.709711	0.0889194
EFTUD1	0.505796	0.0889462
C17ORF81	0.115791	0.088975
LINGO4	-0.505696	0.0889867
PCDHB17	-0.735058	0.0890732
C6ORF25	-0.790197	0.0891089
PDCD10	-0.808816	0.0891463
PDPK1	0.395594	0.0891499
ARL5B	0.471942	0.0891607
ETNK1	0.800211	0.0891932
NACAP1	-0.649283	0.0891985
CD3D	-1.17003	0.0892397
LAT2	-0.937008	0.0892732
MTA3	-0.410668	0.0892755
FAM26D	-0.128445	0.0892846
C20ORF7	-0.374302	0.0893197
KIR2DS1	0.21842	0.0893358
UBA3	0.733759	0.089386
IL1RN	0.670459	0.0894003
HDAC5	0.632403	0.0894012
HECA	0.334882	0.0894334
ZNF41	0.39552	0.0894568
TUBGCP3	-0.720612	0.089491
HYDIN	-0.538307	0.0895075
RNF11	0.606098	0.0895392
LOC340529	0.326573	0.0895412
R3HDML	0.244301	0.0895428
SYNGR1	1.30967	0.0897894
C6ORF205	0.104162	0.0897934
ZNF236	0.588344	0.0898135
PTAR1	0.606322	0.0898749
ACCN4	-0.40239	0.0898998
SHANK2	-0.698717	0.0899014
TMEM201	-0.889146	0.0899325
ARL6	0.218346	0.0899394
ISG20L1	0.43759	0.0900151
KLRG1	0.76014	0.0900444
EIF5B	-0.660607	0.0900583
ZNF826	-0.499829	0.0900865
ABCE1	0.273897	0.0901
PPHLN1	0.356922	0.0901709
ZAK	0.506043	0.0902374
EFHA2	0.130845	0.0902961
SLCO6A1	-0.507464	0.0903295
GFM1	0.995598	0.0903745
HK3	0.438095	0.0904141
GNAO1	-0.322234	0.0904343
FLJ10916	-0.672052	0.0904613
FKBP1A	-0.469842	0.0905376
C14ORF64	-0.470923	0.090581
SLC5A4	0.187145	0.0906051
TMTC3	0.376876	0.0906073
FAM83A	-1.11714	0.0906215
ARMC10	-0.465144	0.0906421
ARL10	0.867205	0.0906737
STK36	-0.549192	0.0907688
MEPE	0.40677	0.090824
RORA	0.542099	0.0909119
UPLP	-0.687304	0.0909125
CTRC	-0.857836	0.0909518
PKHD1L1	-0.499716	0.0910008
ABCB4	0.34791	0.0910313
ABHD9	-0.898164	0.0910565
PCDHA10	0.614682	0.0910898
ZP2	0.103579	0.0910963
TAS2R8	0.433109	0.0911241
ART5	-0.459255	0.0912485
TSHZ3	0.8033	0.0912566
GIMAP6	-0.267174	0.0912892
FNDC3B	-0.236649	0.0913574
CADM4	-1.0665	0.0913678
LOC151121	-0.564463	0.0913903
HOXA11AS	-0.908456	0.0914015
ISG15	-0.802439	0.0914257
PRMT5	0.188012	0.0915
PTGER2	0.950061	0.0916247
LYRM2	0.244743	0.0916266
SPSB4	0.10986	0.0916332
PMP22	-0.949088	0.0916347
RNF17	0.241758	0.0916666
SPTBN2	0.435395	0.0916971
UTF1	-0.526994	0.091723
SEH1L	-0.68902	0.09177
DOPEY1	-0.625889	0.0917867
ZNF17	0.871206	0.0918988
NUFIP2	-0.426216	0.0919056
CCL20	0.599476	0.0919408
FLJ35767	0.420819	0.0920106
OR5M11	0.164843	0.0920615
ZFP42	-0.16898	0.0922392
RALGAPA1	0.535051	0.0922589
MBTPS1	0.363883	0.09226
CBX7	0.36019	0.0922825
SPHK1	-0.692055	0.0922874
TRAF5	0.281652	0.0923212
CACNA2D1	-0.766433	0.0923289
KCNB2	-0.193126	0.09235
C8ORF44	0.784252	0.092373
ZNF187	0.555153	0.0925271
[truncated: 18,816 more rows]

## Sheet: Overlappig genes
SYMBOL
SPAG9
CRY1
CD93
IAPP
LMOD1
DSTN
ERCC1
EMP3
PHF11
CITED2
BMP3
WNT4
EP400
OR8G2
MBD2
ANKRD17
SLC25A30
ATPIF1
ZNF687
SNX7
TSC22D2
IFT88
SCARNA10
TPM1
MMAA
ZNF471
CAPRIN1
FOXRED2
PRKCZ
PDGFRB
ARMC5
RBM44
HSF4
RPS15
NECAP2
AGFG2
SIRT3
NGDN
COIL
ZNF587
CLDN15
HMGA2
YAP1
CCDC64
VWA5B1
CNOT6
DYNC1H1
ATP8A2
PRKDC
LIG4
MAGOH
MYADM
TMEM37
GJC1
ABCC1
FAM46A
TSTA3
SCG3
COG6
MARVELD3
ZC3H14
PIGR
CSNK2A1
SORBS1
LETMD1
ANKRD28
COPB1
THAP5
PCDH17
TMEM178
TGDS
ABI2
AFTPH
GIT2
SLCO5A1
KAZALD1
